# Supplementary material for: Bevacizumab, olaparib, and durvalumab in patients with relapsed ovarian cancer: a phase II clinical trial from the GINECO group
Source: Nat Commun. 2024 Mar 5;15:1985. doi: 10.1038/s41467-024-45974-w (PMC10914754; doi:10.1038/s41467-024-45974-w)
Supplement: Supplementary file 4 — Supplementary Data 1 [file 41467_2024_45974_MOESM4_ESM.xlsx]

## Sheet: Raw complet
Probe Name	Annotation	Accession #	NS Probe ID	Class Name	Analyte Type	% Samples above Threshold	Avg Count	Min Count	Max Count	%CV	20200811_BOLD#1_033-02_11.RCC	20200811_BOLD#1_033-07_12.RCC	20200811_BOLD#1_058-02_01.RCC	20200811_BOLD#1_058-04_02.RCC	20200811_BOLD#1_058-09_03.RCC	20200811_BOLD#1_058-10_04.RCC	20200811_BOLD#1_058-12_05.RCC	20200811_BOLD#1_058-13_06.RCC	20200811_BOLD#1_058-15_07.RCC	20200811_BOLD#1_058-17_09.RCC	20200811_BOLD#1_058-18_10.RCC	20200812_BOLD#2_033-08_11.RCC	20200812_BOLD#2_033-10_12.RCC	20200812_BOLD#2_050-06_01.RCC	20200812_BOLD#2_050-08_02.RCC	20200812_BOLD#2_050-09_03.RCC	20200812_BOLD#2_050-10_04.RCC	20200812_BOLD#2_050-11_05.RCC	20200812_BOLD#2_050-14_07.RCC	20200812_BOLD#2_050-16_08.RCC	20200812_BOLD#2_096-01_06.RCC	20200812_BOLD#2_096-04_09.RCC	20200812_BOLD#2_096-11_10.RCC	20200812_BOLD#3_096-06_11.RCC	20200812_BOLD#3_096-09_12.RCC	20200812_BOLD#3_105-05_05.RCC	20200812_BOLD#3_105-06_06.RCC	20200812_BOLD#3_105-07_01.RCC	20200812_BOLD#3_105-08_07.RCC	20200812_BOLD#3_105-10_03.RCC	20200812_BOLD#3_105-11_09.RCC	20200812_BOLD#3_105-12_10.RCC	20200812_BOLD#3_105-14_04.RCC	20200812_BOLD#3_105-15_08.RCC	20200930_BOLD#4bis_095-01_01.RCC	20200930_BOLD#4bis_095-02_02.RCC	20200930_BOLD#4bis_095-03_03.RCC	20200930_BOLD#4bis_096-02_11.RCC	20200930_BOLD#4bis_096-05_12.RCC
											R	R	S	R	R	S	R	R	S	S	S	S	S	R	R	R	R	R	S	S	R	S	S	R	R	S	S	R	S	R	S	S	R	S	S	S	S	R	R
																											FLAG
A2M		NM_000014.4	NM_000014.4:1685	Endogenous	mRNA	100	3801.22	109	38973	159.91	1052	1275	544	1936	384	694	580	667	686	6580	5818	1817	598	1793	2104	5319	1004	905	678	4753	1171	693	967	762	1847	800	875	887	394	4215	994	457	1087	692	15682	109	38973	10909	5430
ACVR1C		NM_145259.2	NM_145259.2:5168	Endogenous	mRNA	31.48	27.46	1	256	155.55	9	9	4	15	11	10	13	6	32	19	17	30	11	11	3	4	1	16	19	7	5	10	10	8	7	9	5	20	4	6	6	21	6	4	38	13	22	24	116
ADAM12		NM_003474.5	NM_003474.5:638	Endogenous	mRNA	94.44	699	5	6879	182.06	452	357	755	44	50	347	319	186	233	8	96	75	1250	870	96	32	5	1088	585	85	78	566	979	507	651	28	203	86	426	396	823	131	524	765	246	6	130	454	35
ADGRE1		NM_001256252.1	NM_001256252.1:1130	Endogenous	mRNA	12.96	11.13	1	76	114.71	14	8	1	5	1	10	1	3	10	17	14	12	4	17	7	13	26	4	4	5	8	4	4	3	7	1	2	8	2	4	3	10	5	7	76	7	6	51	13
ADM		NM_001124.2	NM_001124.2:1413	Endogenous	mRNA	100	360.07	23	1638	107.18	100	91	365	151	38	222	324	199	41	63	121	74	435	68	372	169	231	500	81	40	224	111	132	124	139	52	102	23	359	25	107	59	182	141	1140	278	97	1000	358
ADORA2A		NM_000675.5	NM_000675.5:951	Endogenous	mRNA	55.56	32.39	3	119	79.93	48	75	6	13	20	15	10	17	20	18	21	17	22	22	7	19	13	12	10	12	20	18	17	13	28	24	30	21	9	29	8	3	18	10	51	21	46	90	49
AKT1		NM_005163.2	NM_005163.2:2207	Endogenous	mRNA	100	2547.74	610	13479	107.15	1713	946	1044	1531	610	1772	847	663	689	645	914	909	1170	1285	840	969	826	1576	621	2522	1307	1755	1284	1423	1217	2123	971	643	1277	641	677	658	802	814	4761	4620	5502	2939	1924
ALDOA		NM_000034.3	NM_000034.3:2049	Endogenous	mRNA	100	8119.09	671	45339	120.06	2620	3071	2394	8887	3464	4185	1457	2618	3993	832	2910	3437	4256	3387	3721	3139	3075	3349	1224	1897	2613	2496	3076	4422	2868	6136	4012	1537	5723	671	1755	2846	3404	2565	16757	45339	5057	15277	36876
ALDOC		NM_005165.2	NM_005165.2:335	Endogenous	mRNA	100	219.33	22	1812	144.42	69	110	84	94	114	54	60	237	46	207	144	75	95	38	128	186	45	262	70	22	128	80	144	201	54	81	23	92	325	182	53	44	106	47	1812	1481	31	211	102
ANGPT1		NM_001199859.1	NM_001199859.1:3620	Endogenous	mRNA	70.37	54.54	2	412	129.29	46	34	12	3	11	43	23	21	10	3	15	41	28	32	17	2	11	43	56	31	10	49	34	7	32	64	6	16	5	23	34	6	13	29	94	27	412	95	91
ANGPT2		NM_001147.2	NM_001147.2:1775	Endogenous	mRNA	88.89	98.61	1	607	109.95	41	107	49	27	5	53	15	48	33	40	32	42	58	92	28	29	1	153	30	33	7	40	68	93	163	47	81	32	69	13	85	35	96	75	157	2	50	226	46
ANGPTL4		NM_001039667.2	NM_001039667.2:1088	Endogenous	mRNA	85.19	200.24	3	1893	158.79	364	20	56	215	12	30	31	467	6	230	141	82	68	104	366	252	21	236	46	13	86	5	25	30	87	17	27	3	31	68	92	26	45	54	373	594	18	207	189
ANLN		NM_018685.2	NM_018685.2:240	Endogenous	mRNA	98.15	395.41	13	2461	117.17	349	450	130	239	50	128	203	115	82	58	82	133	174	116	141	258	146	173	36	162	57	116	199	141	336	492	145	33	156	13	109	277	216	151	1340	2461	179	982	113
APC		NM_001127510.2	NM_001127510.2:462	Endogenous	mRNA	100	497.13	89	2849	98.82	250	325	277	206	189	264	130	163	89	95	171	247	311	262	189	288	243	201	207	176	103	285	340	340	267	207	197	311	194	162	133	140	258	213	1510	843	469	1183	789
APH1B		NM_001145646.1	NM_001145646.1:541	Endogenous	mRNA	92.59	115.15	5	527	99.31	48	72	50	24	53	44	5	89	44	26	31	55	27	45	41	48	86	29	18	58	33	49	65	104	71	64	30	63	13	24	28	13	48	25	240	268	527	321	85
API5		NM_001142930.1	NM_001142930.1:1552	Endogenous	mRNA	100	1024.22	171	3718	77.38	448	599	505	726	450	646	324	392	206	338	552	572	855	581	652	564	588	452	171	1026	301	771	782	813	597	553	353	397	477	279	249	443	696	330	1760	2075	2070	1781	1337
APLNR		NM_005161.4	NM_005161.4:629	Endogenous	mRNA	62.96	42.48	1	296	108.96	66	58	9	28	4	8	5	18	22	14	57	39	47	59	20	18	2	13	36	16	23	15	20	11	35	23	20	15	29	35	27	17	59	12	80	1	39	106	119
APOE		NM_000041.2	NM_000041.2:96	Endogenous	mRNA	100	2833.7	74	20991	137.74	1067	2174	273	3982	286	843	305	559	1173	9113	11405	1294	1077	1271	2464	5406	1336	560	323	494	3406	1495	263	658	2170	486	2158	588	209	4409	300	394	1271	358	20991	74	634	13431	1258
APOL6		NM_030641.3	NM_030641.3:289	Endogenous	mRNA	100	438.67	51	1156	65.94	447	492	122	381	115	237	89	266	364	725	869	280	304	312	357	617	236	131	97	198	460	192	147	119	196	309	487	387	51	403	149	107	307	153	753	359	837	1120	845
AQP9		NM_001320635.1	NM_001320635.1:753	Endogenous	mRNA	75.93	385.02	10	5761	235.34	52	23	15	704	10	17	10	100	20	2790	1383	180	58	156	672	800	363	20	15	23	497	20	18	223	88	23	29	30	13	988	18	35	43	11	5761	23	220	1047	14
AREG		NM_001657.3	NM_001657.3:717	Endogenous	mRNA	44.44	63.63	1	621	173.87	172	130	4	2	17	9	11	59	10	41	19	196	23	23	17	11	8	1	1	4	7	6	122	1	2	42	8	7	76	5	3	5	1	1	31	133	11	24	219
ARG1		NM_000045.3	NM_000045.3:744	Endogenous	mRNA	22.22	326.35	1	4420	273.83	1	2	1	672	2	3	3	3	8	3123	3314	5	6	3	508	1919	5	1	2	6	949	4	5	2	3	7	4	2	2	1423	3	1	5	1	4420	2	131	8	3
ARG2		NM_001172.3	NM_001172.3:512	Endogenous	mRNA	51.85	47.35	4	368	139.07	14	17	19	13	12	22	13	29	9	7	8	22	27	16	14	15	15	8	17	32	15	55	38	16	12	6	16	19	23	4	5	5	22	16	236	33	49	69	44
ARID1A		NM_006015.4	NM_006015.4:1670	Endogenous	mRNA	100	624.37	144	2703	85.35	342	507	148	459	279	309	154	386	178	144	280	381	354	309	266	280	324	311	171	220	338	628	299	294	447	647	297	354	383	166	241	345	357	208	1032	1784	885	976	643
ARNT2		NM_014862.3	NM_014862.3:1133	Endogenous	mRNA	94.44	252.19	9	1581	119.04	22	53	123	21	248	101	29	128	18	9	77	157	687	241	21	242	33	55	25	109	46	509	263	189	160	161	20	89	52	23	39	256	256	110	1581	74	639	1124	81
ATF3		NM_001674.3	NM_001674.3:1487	Endogenous	mRNA	96.3	218.43	9	3434	221.46	26	39	57	44	76	34	652	51	42	9	41	88	83	67	110	38	118	47	46	25	89	65	48	40	120	46	61	47	53	19	33	36	75	29	390	437	156	149	236
ATM		NM_000051.3	NM_000051.3:393	Endogenous	mRNA	100	738.72	178	2660	81.22	638	1365	308	305	356	329	293	323	232	178	277	371	559	388	297	491	370	272	333	270	336	634	592	414	314	277	383	483	279	316	398	215	320	219	1397	1039	1252	2068	498
AXIN1		NM_181050.1	NM_181050.1:2742	Endogenous	mRNA	98.15	161.15	17	539	95.72	71	62	32	148	81	41	39	70	83	29	43	97	152	56	43	51	56	58	25	32	47	121	46	54	69	49	36	48	69	17	37	66	48	72	212	258	481	258	367
AXL		NM_001699.4	NM_001699.4:1535	Endogenous	mRNA	98.15	172.81	15	674	78.31	116	119	94	87	109	160	53	100	88	98	110	131	210	170	75	109	26	129	60	178	61	235	204	172	103	56	87	116	44	79	174	23	93	150	259	72	674	490	182
B2M		NM_004048.2	NM_004048.2:573	Endogenous	mRNA	100	19924	2281	99668	92.83	15870	26279	4752	11711	7939	14621	5047	11018	6488	5643	7363	12227	14272	13768	9260	11490	14055	8877	5589	4521	13534	9354	6716	9099	14305	11705	18943	15624	2281	8024	5872	2396	13523	7462	28795	12842	22338	66155	43196
BAD		NM_004322.3	NM_004322.3:963	Endogenous	mRNA	100	205.28	45	823	85.07	164	150	136	94	135	120	111	100	67	62	78	74	159	50	190	101	63	94	87	56	46	127	121	113	150	141	91	67	73	56	59	206	77	45	296	283	240	271	423
BAMBI		NM_012342.2	NM_012342.2:824	Endogenous	mRNA	87.04	79.46	9	655	133.44	78	21	28	28	9	39	34	30	14	82	84	35	54	35	31	45	13	41	22	18	23	238	82	50	42	11	21	38	58	44	22	29	33	13	342	11	23	116	194
BATF3		NM_018664.2	NM_018664.2:725	Endogenous	mRNA	68.52	40.96	10	213	95.25	56	83	16	12	11	26	15	20	28	10	21	45	27	52	10	18	15	26	17	16	22	22	29	15	38	22	25	23	10	19	23	15	27	16	54	18	24	77	42
BAX		NM_004324.3	NM_004324.3:330	Endogenous	mRNA	100	663.04	103	2150	80.56	499	468	261	447	229	314	211	192	172	103	196	303	304	371	206	322	406	341	222	216	162	920	268	648	522	233	271	229	292	150	233	178	362	192	1517	1158	1565	1545	1385
BBC3		NM_014417.4	NM_014417.4:1310	Endogenous	mRNA	98.15	139.7	14	611	92.33	141	100	50	77	58	78	74	48	66	14	49	110	61	90	36	83	45	54	53	28	23	35	27	145	115	38	66	39	41	31	71	36	73	33	280	101	358	289	240
BBS1		NM_024649.4	NM_024649.4:82	Endogenous	mRNA	100	223.19	31	1140	102.13	79	61	77	111	143	98	52	95	46	31	70	126	105	84	121	101	34	65	59	127	41	144	100	142	126	161	73	88	93	42	53	107	111	74	603	280	403	378	159
BCAT1		NM_005504.6	NM_005504.6:1060	Endogenous	mRNA	98.15	1084.52	14	6729	149.47	201	89	581	247	126	469	133	58	209	14	847	373	1316	1450	127	98	295	1667	87	172	527	370	1955	160	192	31	4148	104	6655	94	208	747	396	249	822	114	711	4751	39
BCL2		NM_000633.2	NM_000633.2:1525	Endogenous	mRNA	85.19	103.74	9	763	131.19	89	250	19	20	32	31	25	42	27	9	38	50	39	36	19	70	45	14	30	91	34	87	60	42	66	36	44	71	18	27	34	9	44	30	133	10	101	223	261
BCL2L1		NM_001191.3	NM_001191.3:1421	Endogenous	mRNA	100	849.31	132	4203	91.9	294	389	406	684	425	729	359	406	226	132	320	450	384	479	493	271	377	316	246	376	240	608	338	723	507	856	432	403	428	140	255	201	507	324	2200	1706	2359	1267	595
BCL6B		NM_181844.3	NM_181844.3:608	Endogenous	mRNA	62.96	38	5	217	98.57	36	52	21	17	19	11	7	18	8	10	20	34	25	36	13	26	5	24	21	27	6	19	33	17	61	22	13	14	13	17	29	8	45	26	43	9	29	118	25
BID		NM_001196.3	NM_001196.3:1604	Endogenous	mRNA	98.15	123.83	13	596	92.32	121	78	63	44	32	124	37	45	13	52	53	53	84	76	46	102	95	26	42	74	60	94	35	117	52	92	51	43	48	41	24	47	55	30	268	384	158	246	130
BIRC3		NM_001165.4	NM_001165.4:6567	Endogenous	mRNA	24.07	21.46	1	158	141.93	81	39	4	4	7	2	5	10	6	3	7	13	18	9	6	5	5	2	2	3	8	4	7	6	7	10	16	7	2	6	3	1	7	1	19	18	10	48	32
BIRC5		NM_001168.2	NM_001168.2:1215	Endogenous	mRNA	100	546.63	30	3063	118.87	557	466	157	362	120	251	147	135	74	52	320	217	292	131	171	235	227	205	64	226	241	357	344	119	402	310	418	38	374	30	129	297	404	228	2115	2309	424	1190	192
BLK		NM_001330465.1	NM_001330465.1:780	Endogenous	mRNA	11.11	10.87	1	149	191.54	25	149	2	3	2	4	2	13	2	5	5	11	6	8	5	7	5	2	3	5	4	10	5	1	2	6	5	3	5	2	3	4	7	4	11	3	5	11	19
BLM		NM_000057.3	NM_000057.3:1434	Endogenous	mRNA	88.89	77.19	9	284	83.74	49	89	44	54	44	66	18	45	27	10	27	29	75	40	47	48	34	13	13	27	42	84	50	26	84	94	55	21	27	9	17	88	129	28	225	240	172	139	36
BMP2		NM_001200.3	NM_001200.3:1193	Endogenous	mRNA	53.7	42.04	2	394	148.8	79	16	14	8	14	20	23	28	3	26	26	29	25	37	7	21	12	11	28	19	13	29	66	50	3	3	11	9	3	12	18	2	5	10	64	6	77	44	394
BNIP3		NM_004052.3	NM_004052.3:116	Endogenous	mRNA	96.3	201.91	8	1393	137.35	47	25	97	102	52	77	70	120	20	95	100	38	100	36	100	62	27	189	65	21	65	48	69	57	44	58	46	25	113	51	32	8	67	59	1393	259	280	279	172
BNIP3L		NM_001330491.1	NM_001330491.1:2559	Endogenous	mRNA	100	1031.63	133	5215	100.76	524	346	487	373	276	800	977	581	150	133	237	328	630	475	620	314	364	612	671	472	519	362	739	720	685	318	274	293	352	207	368	218	344	322	2595	771	968	2832	420
BRCA1		NM_007294.3	NM_007294.3:4677	Endogenous	mRNA	90.74	103.3	9	623	118.7	104	84	25	64	54	65	21	41	28	11	21	30	27	55	31	39	50	27	14	58	48	103	50	34	66	43	27	17	49	9	17	41	90	37	451	623	56	114	67
BRCA2		NM_000059.3	NM_000059.3:1373	Endogenous	mRNA	98.15	181.31	10	990	109.32	76	144	37	95	53	90	99	50	48	10	54	97	77	77	55	272	103	42	30	233	62	119	50	34	120	142	117	52	48	27	47	103	126	37	839	990	414	316	70
BRD3		NM_007371.3	NM_007371.3:2621	Endogenous	mRNA	100	545.43	101	2325	80.5	361	296	289	420	238	258	298	188	101	101	276	226	309	326	197	270	175	252	174	560	373	509	247	224	426	440	240	189	222	102	169	435	434	333	1014	2325	761	643	633
BRD4		NM_001330384.1	NM_001330384.1:2083	Endogenous	mRNA	100	767.85	133	3351	91.92	339	548	204	261	716	419	197	374	336	169	249	437	288	359	409	456	424	385	133	387	302	692	366	283	385	352	356	753	199	183	182	312	382	310	2695	907	924	1355	937
BRIP1		NM_032043.2	NM_032043.2:1570	Endogenous	mRNA	96.3	126.04	13	735	104.18	90	66	112	127	44	77	24	33	18	22	26	59	48	56	52	88	57	42	21	112	85	149	179	29	75	109	66	26	79	13	33	33	149	32	285	248	90	317	54
BTLA		NM_001085357.1	NM_001085357.1:382	Endogenous	mRNA	18.52	13.37	1	92	126.12	37	92	3	4	7	1	2	20	10	2	3	11	11	4	4	4	5	3	7	1	10	7	3	4	3	10	6	6	6	4	6	1	12	1	18	5	6	25	22
C1QA		NM_015991.3	NM_015991.3:636	Endogenous	mRNA	98.15	1115.54	8	7659	125.44	1474	1131	128	509	213	419	182	382	525	385	358	1167	448	818	303	993	2636	320	370	195	756	398	283	335	979	415	858	703	66	431	325	109	464	181	2354	8	446	7659	787
C1QB		NM_000491.3	NM_000491.3:816	Endogenous	mRNA	98.15	1369.31	13	11730	151.41	1430	816	95	504	143	583	177	281	398	350	436	940	347	543	260	894	2548	308	371	190	592	365	224	272	954	340	701	617	32	235	258	68	311	153	3527	13	718	11730	1023
C2		NM_000063.5	NM_000063.5:730	Endogenous	mRNA	98.15	231.26	15	1240	116.66	73	100	28	235	46	112	33	236	69	265	670	130	97	113	267	368	100	115	46	115	181	45	38	101	137	78	113	129	15	229	48	22	71	52	1240	84	635	981	87
C5		NM_001317163.1	NM_001317163.1:2212	Endogenous	mRNA	75.93	284.28	4	3635	238.41	41	47	42	515	14	31	20	12	26	2199	2507	19	20	24	570	1293	12	26	15	41	456	65	33	19	40	48	16	46	4	903	9	7	36	12	3635	25	202	84	37
C5AR1		NM_001736.3	NM_001736.3:546	Endogenous	mRNA	33.33	28.87	2	229	147.55	21	23	3	23	5	12	13	5	7	4	12	14	16	23	9	18	127	16	8	5	11	7	11	8	18	16	14	8	6	5	4	19	8	2	46	8	7	112	20
C7		NM_000587.2	NM_000587.2:1488	Endogenous	mRNA	81.48	464.67	1	4687	189.62	179	810	26	109	269	6	199	337	11	166	399	1450	56	30	58	392	5	4	351	195	116	7	111	7	56	404	21	335	41	686	106	1	67	12	1235	2	121	120	261
CASP1		NM_001223.4	NM_001223.4:1050	Endogenous	mRNA	98.15	212.81	18	1161	108.53	337	315	36	68	71	106	42	105	90	36	67	154	159	155	94	167	206	59	68	46	113	137	113	126	149	101	155	180	18	88	81	23	144	55	426	38	98	1161	910
CASP3		NM_032991.2	NM_032991.2:1002	Endogenous	mRNA	100	312.37	68	2322	116.45	241	313	110	131	83	169	98	92	68	85	151	119	170	207	90	121	132	149	73	79	160	146	166	157	156	105	271	140	79	99	117	95	146	73	962	390	209	755	600
CASP8		NM_001228.4	NM_001228.4:762	Endogenous	mRNA	98.15	144.57	19	688	103.39	61	118	31	44	39	29	36	41	29	23	27	64	50	73	69	72	67	43	30	70	37	67	42	67	54	92	63	51	19	22	22	74	63	35	264	197	286	478	259
CASP9		XM_011542270.1	XM_011542270.1:326	Endogenous	mRNA	100	146.8	30	903	109.6	68	65	35	147	61	61	81	76	38	37	57	77	48	77	30	41	44	62	52	64	72	143	60	71	89	94	84	91	70	40	62	135	80	56	195	283	225	179	171
CBLC		NM_001130852.1	NM_001130852.1:657	Endogenous	mRNA	75.93	79.8	2	448	127.36	26	22	36	63	33	38	34	41	6	26	15	29	40	30	26	28	36	14	16	43	9	158	14	55	24	67	51	13	56	17	11	65	63	18	112	317	181	11	365
CCL13		NM_005408.2	NM_005408.2:129	Endogenous	mRNA	37.04	35.57	1	452	193.05	115	28	4	3	17	7	2	6	7	23	1	45	1	64	1	3	5	12	15	2	47	13	41	25	13	11	49	10	2	2	1	1	9	5	14	6	5	50	452
CCL14		NM_032962.4	NM_032962.4:253	Endogenous	mRNA	81.48	520.09	1	6176	213.37	195	145	41	138	36	7	165	116	4	1324	925	664	38	174	260	675	1	10	675	207	367	31	244	73	57	99	35	46	10	547	75	2	15	55	3186	3	98	196	584
CCL18		NM_002988.3	NM_002988.3:45	Endogenous	mRNA	59.26	84.67	2	1207	208.84	68	75	18	11	14	5	6	34	4	16	19	57	29	467	13	9	11	9	23	9	72	21	12	36	33	17	144	3	8	13	2	10	13	10	175	50	33	228	138
CCL19		NM_006274.2	NM_006274.2:133	Endogenous	mRNA	64.81	105.04	1	790	159.36	182	790	19	6	12	9	6	244	9	5	88	239	63	64	72	97	5	3	71	5	60	27	16	4	21	258	25	43	34	108	51	1	92	8	55	3	46	30	52
CCL2		NM_002982.3	NM_002982.3:303	Endogenous	mRNA	100	896.5	90	4134	104.9	1625	823	113	232	189	785	143	393	317	218	370	467	696	1161	239	844	934	678	211	193	1043	395	370	177	692	260	602	459	287	233	483	112	1085	348	1545	90	413	4075	527
CCL20		NM_001130046.1	NM_001130046.1:295	Endogenous	mRNA	61.11	77.61	3	1043	200.25	13	39	3	22	11	29	8	131	74	17	19	16	50	83	8	353	22	17	7	11	24	7	9	21	42	68	31	3	10	8	20	11	72	8	146	29	28	258	357
CCL21		NM_002989.2	NM_002989.2:155	Endogenous	mRNA	70.37	413.74	1	6483	263.32	88	4016	29	40	11	12	13	493	38	26	515	2582	147	20	88	479	5	4	163	5	208	3	73	11	41	969	3	10	102	202	65	1	277	7	337	8	41	29	43
CCL22		NM_002990.3	NM_002990.3:797	Endogenous	mRNA	22.22	17.22	1	72	98.56	72	56	4	6	12	8	13	12	15	5	7	14	4	46	4	6	6	4	4	1	14	5	12	16	9	23	18	25	3	19	6	3	20	7	15	11	5	33	16
CCL3/L1		NM_021006.5	NM_021006.5:411	Endogenous	mRNA	90.74	149.37	6	1567	167.4	90	52	16	57	16	65	71	40	31	10	43	57	72	70	43	32	408	39	21	37	166	69	19	43	101	79	149	58	32	35	75	23	119	31	254	6	35	592	44
CCL4		NM_002984.2	NM_002984.2:35	Endogenous	mRNA	83.33	87.37	12	439	114.39	98	95	12	31	17	52	63	71	57	13	22	78	46	82	25	49	189	24	19	22	60	47	20	35	74	44	142	60	16	30	45	19	57	15	107	12	41	366	35
CCL5		NM_002985.2	NM_002985.2:277	Endogenous	mRNA	98.15	358.35	20	2582	126.85	314	827	68	66	67	137	148	224	224	56	91	376	243	218	47	143	186	21	185	83	267	121	78	82	301	137	747	295	57	171	84	20	249	67	324	197	120	1793	560
CCL7		NM_006273.3	NM_006273.3:588	Endogenous	mRNA	24.07	16.3	1	75	115.16	9	12	3	9	4	9	3	2	8	11	12	7	5	11	3	11	14	12	1	3	61	6	5	5	9	4	42	3	1	3	2	2	64	10	23	5	4	49	8
CCL8		NM_005623.2	NM_005623.2:1012	Endogenous	mRNA	77.78	95.52	1	597	125.24	36	69	4	34	33	118	20	14	37	15	20	52	106	79	12	37	25	43	37	10	227	65	24	6	102	18	189	45	1	23	53	6	162	35	52	2	34	597	251
CCNA1		NM_001111045.1	NM_001111045.1:892	Endogenous	mRNA	79.63	327.98	4	4007	209.64	6	32	444	49	128	17	4	106	113	24	43	66	18	70	171	115	36	244	63	6	14	24	29	33	125	120	850	167	153	17	49	36	68	254	1628	256	12	554	5
CCNB1		NM_031966.2	NM_031966.2:710	Endogenous	mRNA	100	646.07	28	4062	126.08	254	441	136	617	184	258	101	263	48	62	169	302	194	222	374	196	236	321	73	215	147	528	410	177	212	358	341	133	247	28	88	285	452	303	4062	3531	248	962	356
CCND1		NM_053056.2	NM_053056.2:857	Endogenous	mRNA	100	945.09	82	7631	153.94	457	177	465	180	502	1825	133	253	150	275	436	262	717	252	127	99	168	260	154	338	151	754	747	1187	188	82	440	645	875	134	250	154	225	152	912	7631	152	1148	746
CCND2		NM_001759.2	NM_001759.2:5825	Endogenous	mRNA	98.15	695.06	14	12503	246.83	418	900	124	31	143	419	342	181	209	41	69	380	309	198	245	65	121	302	433	224	181	194	506	180	212	228	326	464	88	256	202	38	319	93	272	14	12503	873	1309
CCND3		NM_001136017.2	NM_001136017.2:760	Endogenous	mRNA	98.15	183.06	17	845	113.24	121	133	43	75	78	89	36	48	69	17	47	71	50	46	55	76	71	51	27	79	31	51	38	58	79	57	42	54	142	29	38	54	60	45	133	359	542	421	328
CCNE1		NM_001238.1	NM_001238.1:1155	Endogenous	mRNA	98.15	549.3	20	4532	164.54	67	684	102	388	32	196	299	555	127	43	101	223	109	329	364	144	437	396	82	74	93	172	47	44	211	235	418	44	181	20	75	147	245	243	4532	707	284	473	111
CCNO		NM_021147.4	NM_021147.4:1129	Endogenous	mRNA	59.26	51.13	1	365	134.55	37	5	38	65	33	19	6	14	1	9	11	47	13	17	3	14	20	14	5	21	6	45	36	128	54	84	4	19	26	1	8	43	16	7	64	139	79	48	51
CCR2		NM_001123041.2	NM_001123041.2:438	Endogenous	mRNA	72.22	72.19	3	270	88.14	184	270	19	13	38	9	19	37	65	9	19	89	33	73	10	50	119	6	32	32	95	38	27	13	49	43	156	181	9	119	21	3	102	12	116	19	15	175	161
CCR4		NM_005508.4	NM_005508.4:672	Endogenous	mRNA	48.15	29.39	2	142	113.77	41	105	6	3	8	9	4	23	26	8	12	23	30	18	11	13	3	2	4	4	20	25	10	3	21	27	26	19	19	25	16	2	31	9	35	7	11	142	25
CCR5		NM_000579.3	NM_000579.3:366	Endogenous	mRNA	81.48	87	7	604	126.9	96	159	9	28	18	41	19	51	52	10	27	111	54	68	17	45	318	18	30	30	81	29	26	24	67	35	111	104	15	41	32	7	81	17	85	12	31	604	65
CD14		NM_001174105.1	NM_001174105.1:1020	Endogenous	mRNA	98.15	802.11	15	5997	139.59	781	414	174	530	115	377	134	183	317	1248	999	526	368	851	364	797	3611	281	177	178	461	179	273	287	499	176	315	311	78	535	228	92	319	162	2754	15	231	5997	573
CD163		NM_203416.2	NM_203416.2:1784	Endogenous	mRNA	98.15	606.76	9	4434	144.04	1097	333	70	354	89	232	93	120	191	331	421	617	373	663	198	1277	4434	237	182	134	276	164	135	137	560	120	290	258	41	158	168	37	241	140	1291	9	96	4088	229
CD19		NM_001770.4	NM_001770.4:1770	Endogenous	mRNA	50	53.8	1	660	215.95	67	660	4	6	44	6	9	133	21	5	5	37	57	7	9	4	6	19	8	4	33	12	3	1	6	42	21	49	8	19	3	547	54	9	112	33	12	45	26
CD1C		NM_001765.2	NM_001765.2:564	Endogenous	mRNA	40.74	26.11	1	137	118.13	137	85	7	3	10	1	13	41	14	6	8	27	13	45	7	12	98	2	17	5	9	12	12	8	4	40	12	2	10	21	7	3	30	10	21	10	6	46	34
CD2		NM_001767.3	NM_001767.3:683	Endogenous	mRNA	94.44	75.52	11	366	86.86	103	227	27	33	15	39	23	48	48	80	85	70	54	72	37	81	39	30	24	18	93	43	46	23	44	48	95	70	11	67	33	21	53	35	90	35	41	264	74
CD209		NM_021155.2	NM_021155.2:1532	Endogenous	mRNA	68.52	89.65	3	1113	188.34	122	47	6	8	13	11	33	53	12	18	10	113	22	98	14	40	33	23	152	10	28	11	38	32	74	32	24	50	8	20	8	3	24	13	78	4	8	340	145
CD244		NM_001166663.1	NM_001166663.1:1037	Endogenous	mRNA	24.07	15.61	1	70	99.38	26	26	2	3	3	9	2	6	11	15	16	11	3	10	10	10	33	3	5	6	10	6	1	3	9	12	12	5	1	10	4	1	5	2	41	12	11	38	45
CD247		NM_198053.2	NM_198053.2:329	Endogenous	mRNA	42.59	25.54	1	137	100.63	43	137	4	4	8	10	10	27	15	7	9	30	17	15	7	15	21	4	4	14	19	9	7	11	22	33	40	35	1	21	11	4	30	3	28	16	6	81	44
CD27		NM_001242.4	NM_001242.4:326	Endogenous	mRNA	70.37	98.24	4	996	156.72	126	996	12	17	47	29	13	105	104	6	28	138	83	59	17	11	15	4	16	12	133	63	21	11	42	107	181	206	36	136	26	4	126	8	57	10	11	322	466
CD274		NM_014143.3	NM_014143.3:1243	Endogenous	mRNA	55.56	38.89	2	176	100.73	104	71	8	13	18	11	2	19	19	12	21	34	32	50	17	13	14	14	6	7	31	24	12	7	31	47	51	44	4	18	11	8	22	11	65	13	25	176	77
CD276		NM_001024736.1	NM_001024736.1:2119	Endogenous	mRNA	100	1073.85	190	4235	80.37	1194	383	688	491	579	808	537	671	267	190	523	527	1366	890	416	625	326	399	404	369	524	1310	924	586	1043	601	364	302	334	338	620	511	916	575	1380	1735	2254	2199	610
CD28		NM_001243077.1	NM_001243077.1:438	Endogenous	mRNA	50	44.57	1	331	150.75	51	147	5	1	5	6	18	23	14	7	16	34	12	17	6	9	331	13	24	8	26	20	15	11	15	23	21	22	8	19	17	2	23	8	36	6	9	148	50
CD300A		NM_001256841.1	NM_001256841.1:371	Endogenous	mRNA	94.44	126.89	8	794	107.99	161	116	26	135	22	78	21	96	39	69	58	86	101	89	56	149	389	70	24	43	110	52	38	40	94	45	84	39	17	48	55	9	104	49	244	8	61	794	87
CD36		NM_001001548.2	NM_001001548.2:705	Endogenous	mRNA	92.59	423.3	2	6295	235.75	404	111	81	119	19	32	78	148	23	296	246	461	69	369	90	114	674	80	336	71	104	44	59	94	278	79	168	24	19	123	366	2	52	82	746	8	32	1014	1750
CD38		NM_001775.2	NM_001775.2:280	Endogenous	mRNA	68.52	67.59	1	351	113.11	70	310	1	12	18	27	4	28	51	14	27	64	55	31	12	25	70	3	7	13	101	31	8	8	31	32	149	156	13	100	12	1	72	5	86	8	22	351	231
CD3D		NM_000732.4	NM_000732.4:127	Endogenous	mRNA	81.48	120.67	5	803	135.33	191	702	18	5	19	41	20	103	46	22	37	167	74	91	18	59	63	10	34	31	132	46	27	21	84	143	193	105	26	55	20	5	97	11	102	15	22	509	210
CD3E		NM_000733.3	NM_000733.3:233	Endogenous	mRNA	64.81	72.72	3	585	147.96	77	226	6	11	10	14	8	40	22	14	33	47	22	34	12	28	33	11	20	9	40	17	12	13	27	54	65	51	19	24	16	4	30	3	85	12	15	402	150
CD3G		NM_000073.2	NM_000073.2:404	Endogenous	mRNA	38.89	27.56	1	176	121.29	48	176	2	4	1	11	8	33	15	7	17	33	20	20	5	11	21	4	7	14	28	12	7	12	18	34	56	26	11	12	6	2	17	8	31	10	9	140	37
CD4		NM_000616.4	NM_000616.4:1524	Endogenous	mRNA	85.19	94.72	6	551	110.74	120	120	14	52	25	54	10	55	44	91	91	63	48	69	37	77	170	22	38	19	63	47	22	26	50	26	50	46	12	39	19	8	42	23	252	6	31	551	131
CD40		NM_001250.5	NM_001250.5:166	Endogenous	mRNA	100	298.65	23	1721	110.37	223	345	59	42	120	141	23	180	92	76	86	247	255	166	109	117	127	99	68	42	171	78	451	256	99	113	417	185	59	80	53	152	127	59	696	167	180	1120	195
CD40LG		NM_000074.2	NM_000074.2:1225	Endogenous	mRNA	25.93	17.96	1	168	145.3	39	168	2	4	4	4	7	14	3	1	12	24	7	13	2	9	15	1	11	1	27	8	12	3	14	34	42	19	1	15	5	1	16	1	20	2	7	34	31
CD44		NM_001001392.1	NM_001001392.1:566	Endogenous	mRNA	100	752.11	77	2593	88.02	1374	1083	327	170	132	387	278	450	323	352	255	508	543	1082	169	408	1484	508	251	295	469	359	488	389	430	261	754	441	157	260	287	100	492	346	1429	95	77	2593	1270
CD45RA		NM_002838.4	NM_002838.4:258	Endogenous	mRNA	42.59	43.91	2	732	234.55	82	732	3	2	9	4	15	118	11	10	23	45	44	12	4	9	11	3	21	8	25	4	8	6	5	42	20	30	5	22	8	3	32	3	46	12	9	54	34
CD45RB		ENST00000367367.1	ENST00000367367.1:131	Endogenous	mRNA	64.81	64.26	5	337	116.83	100	180	9	19	11	16	16	27	19	16	14	69	32	51	15	19	127	17	26	12	47	22	19	16	40	34	54	45	5	26	15	8	39	11	146	18	31	337	83
CD45RO		NM_080921.3	NM_080921.3:258	Endogenous	mRNA	98.15	318.7	17	2296	120.2	578	883	51	111	66	216	57	230	199	42	108	308	194	293	70	266	640	54	66	104	258	159	118	70	228	192	328	233	40	117	109	25	248	85	396	17	105	2296	327
CD47		NM_001777.3	NM_001777.3:901	Endogenous	mRNA	100	4419.65	300	44636	150.58	1467	2494	2705	1593	1287	2049	781	2854	1294	300	1180	2963	1493	2372	1514	1614	1847	1207	538	1266	1680	2030	502	1413	1306	3508	1599	1885	1310	337	529	1514	3130	2070	9915	44636	6267	6336	1442
CD48		NM_001778.3	NM_001778.3:413	Endogenous	mRNA	88.89	157.74	10	1168	136.95	278	1168	10	56	28	48	40	136	74	16	44	159	97	118	40	105	237	11	49	35	140	74	28	23	110	118	144	124	21	60	39	11	124	18	191	20	45	807	249
CD5		NM_001346456.1	NM_001346456.1:1526	Endogenous	mRNA	51.85	36.44	2	268	126.66	62	268	9	9	4	6	10	23	16	6	13	41	14	31	18	9	19	4	10	14	44	32	13	8	25	60	50	35	12	29	9	2	27	4	45	13	5	142	47
CD58		NM_001144822.1	NM_001144822.1:42	Endogenous	mRNA	64.81	44.69	5	154	88.32	58	51	23	5	10	40	26	20	14	9	10	33	21	30	12	12	40	10	11	22	15	22	41	10	25	22	16	14	20	13	15	25	15	6	93	73	46	100	99
CD6		NM_001254751.1	NM_001254751.1:1722	Endogenous	mRNA	38.89	26.63	1	212	129.02	44	85	9	5	1	1	3	13	4	3	9	17	62	7	7	14	10	6	10	6	24	10	17	7	13	28	63	14	16	9	62	9	16	2	33	8	6	51	33
CD68		NM_001251.2	NM_001251.2:1140	Endogenous	mRNA	100	1019.78	72	7541	134.39	888	740	163	398	136	362	142	249	333	248	318	521	524	629	150	664	3067	332	188	154	544	286	200	330	559	199	519	271	103	240	202	89	385	144	2245	72	351	7541	1412
CD69		NM_001781.2	NM_001781.2:88	Endogenous	mRNA	72.22	75.48	6	550	128.57	101	226	8	15	9	17	74	49	21	9	17	74	95	58	9	107	16	8	27	25	76	16	42	10	38	49	51	42	24	10	22	6	51	15	78	27	45	159	81
CD7		NM_006137.6	NM_006137.6:440	Endogenous	mRNA	35.19	25.09	1	138	113.69	53	105	1	7	8	127	4	14	15	5	7	26	12	13	11	12	8	8	6	5	20	14	7	18	13	18	39	14	6	5	7	3	21	4	27	25	8	48	62
CD70		NM_001252.3	NM_001252.3:420	Endogenous	mRNA	38.89	38.87	1	422	176.12	36	66	25	52	3	6	4	10	9	22	1	11	8	20	4	6	3	7	5	13	9	19	12	8	18	14	28	13	14	4	4	1	22	7	36	229	9	177	9
CD74		NM_001025159.2	NM_001025159.2:1161	Endogenous	mRNA	100	14830.6	1180	72804	89.83	24181	23326	2841	8721	5470	9738	3686	9916	15978	1916	4609	11872	15072	13390	4068	16528	13613	2821	3719	3482	8780	5899	5119	8085	10539	7626	16361	11801	1180	5182	4153	7971	12404	8630	16444	2661	17045	72804	12848
CD79A		NM_001783.3	NM_001783.3:618	Endogenous	mRNA	55.56	101.81	1	1219	200.41	104	1219	3	8	41	12	13	210	101	6	22	134	106	28	5	13	9	6	19	3	107	47	6	3	10	92	241	297	26	291	16	2	98	8	48	9	13	110	843
CD79B		NM_001039933.1	NM_001039933.1:884	Endogenous	mRNA	25.93	17.91	1	185	146.96	40	185	9	8	10	5	6	52	1	1	12	19	26	6	9	6	4	6	8	7	11	8	8	3	4	25	16	38	9	8	6	5	20	3	19	14	15	10	37
CD80		NM_005191.3	NM_005191.3:674	Endogenous	mRNA	72.22	47.72	2	231	95.74	70	132	2	32	17	44	8	32	12	16	23	60	32	48	14	36	40	16	4	13	27	38	31	8	40	29	60	26	13	18	24	6	51	24	62	5	41	231	52
CD84		NM_001184879.1	NM_001184879.1:1015	Endogenous	mRNA	96.3	239.56	17	1601	128.64	394	366	42	115	38	116	42	114	100	37	95	161	212	191	57	212	957	61	52	50	134	135	66	109	165	76	144	94	41	70	53	18	149	48	450	17	57	1601	108
CD86		NM_001206924.1	NM_001206924.1:1685	Endogenous	mRNA	85.19	72.46	3	478	118	104	129	10	43	23	59	22	39	35	9	10	30	46	50	27	83	118	23	24	26	56	30	27	17	85	37	62	36	3	26	24	10	104	25	113	6	39	478	32
CD8A		NM_001768.6	NM_001768.6:2029	Endogenous	mRNA	81.48	92	5	1045	171.61	90	229	14	10	6	25	38	69	46	11	23	82	35	40	15	28	35	9	31	37	52	27	20	30	74	45	153	98	23	49	15	5	38	9	124	28	22	519	79
CD8B		NM_172213.2	NM_172213.2:310	Endogenous	mRNA	53.7	38.93	4	183	101.35	32	115	19	6	17	25	18	36	12	10	9	28	36	16	10	13	17	18	16	16	20	27	116	15	23	58	43	26	17	27	7	4	20	14	77	33	11	171	32
CD96		NM_005816.4	NM_005816.4:1355	Endogenous	mRNA	68.52	52.11	4	314	115.56	51	201	6	26	14	11	13	38	30	6	24	66	24	42	11	26	31	4	12	20	45	24	17	19	31	46	73	52	16	29	12	5	34	11	68	29	13	233	117
CDC20		NM_001255.1	NM_001255.1:915	Endogenous	mRNA	96.3	307.96	14	1716	116.67	161	223	34	314	92	188	55	105	103	39	75	101	73	34	183	88	180	111	14	150	91	240	89	27	145	272	172	23	58	17	60	182	115	133	1261	1092	360	442	163
CDC25C		NM_001790.4	NM_001790.4:1056	Endogenous	mRNA	68.52	46.85	2	269	114.95	25	31	12	43	17	25	9	21	12	4	14	17	26	5	28	27	15	12	5	27	23	36	25	9	41	63	35	6	13	2	3	24	38	39	269	175	59	71	21
CDH1		NM_004360.3	NM_004360.3:379	Endogenous	mRNA	100	1045.57	66	5601	115.05	560	260	251	1914	596	566	177	606	191	462	590	350	510	367	789	400	384	66	67	570	410	525	515	883	285	982	359	171	540	229	233	319	275	438	2724	2848	1414	114	5601
CDH11		NM_001797.2	NM_001797.2:152	Endogenous	mRNA	98.15	1317.74	17	8800	125.85	1511	705	1214	81	370	1667	666	306	390	17	324	454	2303	3034	398	135	32	2035	1089	1086	212	1579	2335	1049	1122	167	336	564	596	1178	1609	429	793	1314	705	47	307	2145	346
CDH2		NM_001792.3	NM_001792.3:3067	Endogenous	mRNA	100	729.65	21	7464	178.3	41	43	41	167	244	310	242	33	42	376	361	382	900	153	162	443	103	160	86	248	200	574	87	390	46	759	21	93	114	320	135	136	163	199	2031	89	682	1885	32
CDH5		NM_001795.3	NM_001795.3:3405	Endogenous	mRNA	96.3	142.26	5	799	100.54	141	174	32	57	27	51	54	69	24	86	95	147	60	237	68	75	5	76	84	57	40	53	69	64	219	33	67	71	43	79	102	37	87	48	324	14	95	363	160
CDK2		NM_001290230.1	NM_001290230.1:1543	Endogenous	mRNA	100	808.15	89	5516	120.79	647	289	205	349	527	396	347	217	104	99	162	302	374	194	205	338	177	312	143	293	192	640	276	333	434	458	284	210	313	89	177	233	372	188	1933	1793	1057	1937	459
CDK6		NM_001145306.1	NM_001145306.1:1373	Endogenous	mRNA	100	221.43	30	768	95.72	94	149	96	53	273	173	32	135	32	55	89	88	78	59	183	67	116	52	77	30	60	143	178	151	52	52	83	274	129	61	91	102	80	52	473	525	768	660	315
CDKN1A		NM_000389.2	NM_000389.2:1975	Endogenous	mRNA	100	322.26	23	1779	120.97	386	166	83	93	65	199	254	44	84	62	91	130	169	416	50	153	245	157	190	69	106	81	118	352	305	78	134	72	120	97	104	23	150	55	872	42	147	635	1248
CDKN1C		NM_000076.2	NM_000076.2:1605	Endogenous	mRNA	100	366.35	29	2790	139.68	94	78	170	59	117	196	330	253	34	47	45	252	131	256	36	154	45	166	240	130	42	87	208	209	226	29	67	244	128	89	87	61	377	81	1931	470	107	294	338
CDKN2A		NM_000077.4	NM_000077.4:1052	Endogenous	mRNA	94.44	277.33	14	2328	146.36	68	39	123	129	29	448	348	123	189	29	80	65	29	132	291	164	137	100	94	33	55	43	14	21	519	358	128	19	31	19	24	667	203	142	616	55	80	987	44
CDKN2B		NM_004936.3	NM_004936.3:906	Endogenous	mRNA	92.59	110.28	10	524	112.06	61	44	37	48	26	130	78	44	47	10	25	29	55	92	59	50	67	51	41	32	12	61	68	12	101	51	36	28	62	37	45	31	59	46	375	16	56	195	519
CEACAM3		NM_001277163.2	NM_001277163.2:807	Endogenous	mRNA	9.26	8.33	1	42	103.44	10	6	1	5	5	5	4	2	4	7	4	7	6	9	2	8	13	3	5	5	4	7	6	3	5	3	2	1	4	1	2	1	8	2	17	9	2	35	28
CEBPB		NM_005194.3	NM_005194.3:1731	Endogenous	mRNA	100	1743.81	202	7614	97.7	1820	701	275	1012	543	1194	404	952	356	542	896	1164	1182	772	742	1038	1905	880	442	715	789	1871	886	614	484	314	619	480	652	370	355	202	692	522	3124	1309	2609	3562	1126
CENPF		NM_016343.3	NM_016343.3:9260	Endogenous	mRNA	96.3	294.72	7	1474	129.32	74	296	23	168	131	149	73	167	59	24	129	157	104	91	75	108	111	177	15	82	123	95	139	67	113	116	144	26	140	7	46	151	128	108	1412	1406	224	353	100
CEP55		NM_018131.3	NM_018131.3:570	Endogenous	mRNA	96.3	266.37	17	1741	116.75	114	178	121	325	48	159	57	97	81	38	132	136	257	85	108	103	132	160	17	52	89	163	128	45	125	200	259	42	138	18	111	68	168	142	768	566	204	486	89
CES3		NM_001185176.1	NM_001185176.1:916	Endogenous	mRNA	44.44	71.35	1	1158	249.57	7	6	15	14	3	12	19	11	5	92	119	13	8	13	21	43	11	16	7	20	25	3	26	43	21	24	14	15	8	39	7	3	9	1	255	11	41	16	1158
CHUK		NM_001278.4	NM_001278.4:3263	Endogenous	mRNA	100	273.8	33	1598	116.36	197	182	103	120	139	162	78	84	54	81	157	161	301	145	79	104	141	77	87	52	82	170	160	169	101	63	63	118	139	55	74	33	114	97	666	238	283	415	419
CLEC14A		NM_175060.1	NM_175060.1:1930	Endogenous	mRNA	92.59	113.91	1	668	110.66	130	123	37	32	17	43	53	30	23	19	49	90	32	110	30	45	1	53	74	49	33	37	46	56	143	33	41	55	29	59	59	32	57	44	215	10	89	246	173
CLEC4E		NM_014358.3	NM_014358.3:1392	Endogenous	mRNA	3.7	6.02	1	25	95.94	14	3	2	1	1	3	3	1	4	2	3	5	2	6	4	6	13	4	2	4	1	1	1	2	4	2	7	8	4	1	2	2	2	2	8	2	9	23	5
CLEC5A		NM_013252.2	NM_013252.2:615	Endogenous	mRNA	83.33	85.69	5	611	123.01	217	21	28	105	27	122	20	36	63	20	31	22	63	72	37	166	101	38	14	78	47	56	69	47	25	16	73	11	28	12	23	17	192	58	109	5	26	428	15
CLEC7A		NM_197954.2	NM_197954.2:55	Endogenous	mRNA	94.44	130.98	1	768	123.92	278	62	19	63	27	75	41	25	54	35	38	87	56	108	60	123	255	47	25	63	80	27	52	31	116	46	83	96	27	43	63	15	124	38	199	1	56	754	74
CLECL1		NM_172004.3	NM_172004.3:357	Endogenous	mRNA	59.26	48.85	2	254	115.64	65	254	10	25	6	19	15	35	18	8	19	46	29	32	27	25	86	3	13	6	16	19	13	20	30	29	26	29	5	15	2	4	47	12	58	11	26	231	50
CMKLR1		NM_004072.2	NM_004072.2:762	Endogenous	mRNA	100	189.94	28	1236	119.51	219	305	47	40	41	104	58	66	70	44	60	219	61	235	39	125	555	60	75	99	99	70	39	57	173	91	132	110	29	65	57	28	83	33	305	66	124	1236	224
CNTFR		NM_147164.2	NM_147164.2:1151	Endogenous	mRNA	27.78	26.26	1	235	176.87	15	1	2	3	11	14	4	6	1	17	18	23	5	28	7	8	2	15	5	5	10	6	10	2	1	1	3	9	5	10	4	2	6	5	67	6	235	5	136
COL11A1		NM_001854.3	NM_001854.3:5744	Endogenous	mRNA	79.63	698.41	2	6221	159.15	640	19	833	32	146	1975	93	7	332	10	185	42	988	1281	228	39	4	2726	148	176	99	1905	1459	531	352	7	252	14	164	358	1862	192	158	1826	91	14	229	927	15
COL11A2		NM_001163771.1	NM_001163771.1:516	Endogenous	mRNA	14.81	15.93	1	217	217.22	10	5	3	4	10	2	5	9	3	2	9	12	5	4	2	5	2	5	4	1	1	8	18	2	2	1	5	4	6	2	2	5	3	7	29	14	217	41	16
COL17A1		NM_000494.3	NM_000494.3:3330	Endogenous	mRNA	18.52	53.44	1	1562	426.26	57	5	3	5	2	11	1	1	4	9	5	8	26	13	2	6	2	3	3	4	5	3	60	14	5	1	4	1	7	6	1	1	26	6	12	7	82	13	1562
COL4A5		NM_000495.4	NM_000495.4:1714	Endogenous	mRNA	81.48	157.44	4	1835	183.92	30	9	25	6	58	10	153	57	4	8	8	64	38	50	49	9	9	121	42	120	28	32	56	106	59	32	14	46	34	41	48	172	24	34	207	43	245	432	152
COL5A1		NM_000093.4	NM_000093.4:1133	Endogenous	mRNA	98.15	1760.3	17	13329	140.92	1546	505	2352	322	244	1952	950	279	521	79	486	407	2789	2409	298	347	17	3023	1229	1015	404	1787	2808	1310	863	119	411	459	873	1091	2313	403	942	1972	1359	36	385	1889	669
COL6A3		NM_004369.3	NM_004369.3:3293	Endogenous	mRNA	98.15	3361.72	14	24486	143.56	1262	1551	4594	453	689	3602	1152	924	1069	122	850	1137	4864	5262	650	663	14	4709	1193	1605	698	2870	4563	2656	1599	407	821	931	1995	1727	3912	709	2397	3463	2202	21	618	4402	1942
COMP		NM_000095.2	NM_000095.2:1271	Endogenous	mRNA	90.74	578.37	3	4646	160.92	79	49	828	59	166	607	173	84	123	3	54	18	603	1452	74	51	10	2662	249	509	89	258	1203	87	288	47	324	15	199	1028	1175	225	245	1484	276	30	82	232	186
CPA3		NM_001870.2	NM_001870.2:768	Endogenous	mRNA	59.26	67	1	435	143.07	38	27	61	2	8	72	21	19	12	6	19	105	23	138	1	13	4	10	50	56	4	11	98	32	30	4	12	14	22	42	45	7	14	18	83	6	5	267	435
CRABP2		NM_001199723.1	NM_001199723.1:802	Endogenous	mRNA	100	2490	85	21786	161.72	841	278	1601	6128	300	1126	413	533	479	182	140	616	1063	521	596	132	518	1092	814	1911	696	864	1099	1342	462	1589	819	276	689	137	707	640	472	257	1284	3313	3022	1035	85
CSF1		NM_000757.5	NM_000757.5:251	Endogenous	mRNA	98.15	197.26	20	921	116.38	294	85	23	136	34	126	71	102	111	28	80	113	97	94	129	180	62	40	63	70	55	53	47	51	60	80	64	55	20	31	55	36	97	71	286	822	151	893	192
CSF1R		NM_005211.3	NM_005211.3:958	Endogenous	mRNA	98.15	835.33	10	6671	132.96	1087	596	152	388	145	471	187	336	425	241	281	699	557	848	292	806	1929	255	327	394	287	297	370	302	637	329	333	505	120	254	283	98	553	326	1691	10	322	6671	465
CSF2		NM_000758.3	NM_000758.3:108	Endogenous	mRNA	1.85	5.44	1	22	73.87	22	1	1	2	2	6	3	3	1	2	6	8	7	9	2	2	4	6	5	2	5	6	2	1	5	6	3	2	3	1	1	1	6	1	11	5	6	13	12
CSF2RB		NM_000395.2	NM_000395.2:1547	Endogenous	mRNA	55.56	47.89	3	247	108.83	93	158	7	8	17	15	6	62	17	10	17	51	30	65	15	27	58	3	19	10	24	18	20	11	21	13	74	55	14	52	13	8	39	7	47	6	9	178	173
CSF3		NM_000759.3	NM_000759.3:851	Endogenous	mRNA	0	1.81	1	5	62.48	1	1	1	1	3	1	1	4	1	1	1	1	1	1	1	1	1	2	2	1	1	1	2	1	1	1	2	2	2	1	2	1	1	1	4	2	4	4	2
CSF3R		NM_000760.3	NM_000760.3:2066	Endogenous	mRNA	74.07	90.89	4	647	153.15	111	46	9	41	10	35	12	22	28	24	32	51	35	45	16	52	115	25	21	26	28	17	18	76	26	20	26	10	4	10	17	7	28	13	218	6	53	424	21
CST2		NM_001322.2	NM_001322.2:201	Endogenous	mRNA	29.63	19.57	1	139	142.7	10	11	3	98	3	13	1	8	9	10	20	29	8	20	6	23	12	7	3	5	4	4	22	1	11	2	2	6	8	2	7	4	13	7	139	6	3	21	2
CTAG1B		NM_001327.2	NM_001327.2:285	Endogenous	mRNA	12.96	62.15	1	1560	401.87	3	81	1	23	955	1	1	1	1	1	1	1	1	1	1	1	1	1	1	1	144	1	1	2	2	2	3	2	142	1	1	1	1	1	1	7	2	4	3
CTLA4		NM_001037631.2	NM_001037631.2:392	Endogenous	mRNA	46.3	30.63	1	140	120.69	37	105	5	6	9	17	6	24	16	1	9	26	18	24	18	19	6	2	1	5	22	27	5	4	15	23	34	31	4	14	9	1	30	12	28	4	5	103	30
CTNNB1		NM_001098209.1	NM_001098209.1:1938	Endogenous	mRNA	100	4376.63	920	15920	87.65	2126	2237	1454	2750	1939	3106	1028	1104	1219	920	1430	1549	1846	2945	2198	2159	1381	1946	1264	6890	1251	3225	2133	2526	1707	1630	1248	2705	2018	1078	1528	1973	1897	2429	15920	7626	15206	7125	6007
CTSS		NM_004079.3	NM_004079.3:685	Endogenous	mRNA	100	2242.24	235	16056	123.83	1537	3150	483	872	353	896	247	932	943	651	810	1759	900	2173	564	2064	5578	456	391	562	1512	969	484	994	1510	865	1999	1311	235	952	511	551	1357	339	4673	975	582	16056	8447
CTSW		NM_001335.3	NM_001335.3:1075	Endogenous	mRNA	53.7	41.15	2	314	127.21	15	101	11	10	6	18	14	22	10	6	16	27	21	26	14	12	24	2	17	24	14	12	44	20	25	37	65	22	12	17	6	7	30	7	68	14	17	133	17
CX3CL1		NM_002996.3	NM_002996.3:1850	Endogenous	mRNA	100	236.63	25	2208	152.54	46	102	57	53	110	149	79	78	25	94	138	92	135	178	29	109	26	94	57	193	50	58	110	137	74	67	308	63	42	71	131	88	107	80	356	134	2208	191	150
CX3CR1		NM_001171171.1	NM_001171171.1:2625	Endogenous	mRNA	81.48	68.94	5	664	151.95	187	35	17	16	22	81	44	23	27	11	28	25	25	44	25	12	107	24	28	49	16	21	42	12	32	25	13	27	10	31	24	25	26	39	74	5	71	160	49
CXCL1		NM_001511.3	NM_001511.3:743	Endogenous	mRNA	75.93	198.2	4	3365	241.54	704	23	8	14	7	230	16	193	28	357	152	138	39	119	12	63	22	19	74	4	23	17	234	179	48	23	45	26	20	13	7	30	37	32	712	278	18	673	246
CXCL10		NM_001565.3	NM_001565.3:122	Endogenous	mRNA	98.15	986.17	15	6316	124.21	409	1065	55	500	236	1148	48	635	971	15	240	1291	954	641	372	1615	167	145	59	86	552	772	129	75	686	396	3069	1379	26	303	219	28	1278	503	796	155	867	3454	36
CXCL11		NM_005409.4	NM_005409.4:333	Endogenous	mRNA	79.63	177.69	5	1636	149.28	45	263	19	50	47	195	8	123	116	8	37	246	272	138	44	221	16	22	11	10	51	130	20	12	148	97	1636	505	8	76	41	8	238	144	72	27	69	395	5
CXCL12		NM_199168.3	NM_199168.3:72	Endogenous	mRNA	92.59	244.15	3	2279	149.58	103	181	90	72	83	41	185	101	51	135	257	344	169	337	83	203	9	73	251	79	130	71	194	40	101	46	48	163	20	316	132	14	72	79	551	3	96	476	310
CXCL13		NM_006419.2	NM_006419.2:209	Endogenous	mRNA	62.96	122.57	1	1647	202.1	188	1647	24	9	15	36	1	546	65	5	40	182	173	184	2	67	3	7	6	8	113	59	5	4	51	194	192	163	4	26	21	12	137	36	15	10	3	408	5
CXCL14		NM_004887.4	NM_004887.4:990	Endogenous	mRNA	96.3	1385.24	4	11349	148.1	866	1147	1768	87	132	1567	711	475	305	316	327	2223	962	3712	87	227	7	3884	1309	1379	210	500	1390	497	793	307	114	91	157	260	1282	362	214	2047	2861	4	376	311	5456
CXCL16		NM_001100812.1	NM_001100812.1:743	Endogenous	mRNA	100	306.93	27	1527	122.95	235	126	71	71	84	102	137	166	84	61	96	69	186	111	105	108	126	69	35	92	71	106	75	131	136	101	90	96	84	33	27	93	76	38	1124	311	111	1194	183
CXCL2		NM_002089.1	NM_002089.1:435	Endogenous	mRNA	94.44	311	6	2757	167.46	787	64	6	148	14	170	44	174	42	1007	1115	149	52	114	347	428	84	52	76	21	192	27	186	136	65	40	54	43	30	236	10	28	66	26	2757	216	79	750	233
CXCL3		NM_002090.2	NM_002090.2:467	Endogenous	mRNA	50	45.41	1	365	140.42	41	9	3	12	2	39	11	39	21	8	21	24	20	28	3	12	26	20	13	7	14	7	22	17	23	10	17	13	7	1	9	17	20	7	207	44	12	95	108
CXCL5		NM_002994.4	NM_002994.4:475	Endogenous	mRNA	31.48	26.63	1	294	169.79	7	19	2	6	1	22	1	57	5	117	9	39	7	32	5	5	2	4	5	5	6	3	60	8	8	8	12	8	14	6	10	3	7	4	46	23	9	83	10
CXCL6		NM_002993.3	NM_002993.3:308	Endogenous	mRNA	35.19	38.13	1	459	187.55	459	4	2	9	2	20	4	11	1	89	34	167	3	14	12	97	47	1	8	2	20	4	101	59	3	5	3	15	1	6	1	2	3	3	109	85	22	187	53
CXCL8		NM_000584.3	NM_000584.3:170	Endogenous	mRNA	75.93	125.59	2	783	134.19	226	11	19	41	6	76	28	41	106	383	94	16	86	145	40	81	28	73	9	16	83	18	33	24	74	14	155	9	44	2	63	19	106	24	363	76	30	457	19
CXCL9		NM_002416.2	NM_002416.2:2012	Endogenous	mRNA	92.59	761.26	3	6174	165.31	817	4067	47	73	184	650	20	819	562	25	109	767	688	274	60	185	25	13	84	35	860	382	100	50	482	231	3311	1620	39	408	106	8	558	298	217	3	43	2435	36
CXCR2		NM_001557.3	NM_001557.3:409	Endogenous	mRNA	25.93	16.67	1	103	110.63	11	10	1	5	3	8	4	5	6	6	13	21	9	9	4	13	22	5	8	14	4	7	31	7	11	9	7	4	4	6	10	3	12	3	17	9	10	29	10
CXCR3		NM_001142797.1	NM_001142797.1:654	Endogenous	mRNA	31.48	21.63	1	99	112.35	19	75	1	3	6	2	3	14	22	1	5	29	9	12	5	4	5	2	7	4	20	11	9	6	14	12	54	33	5	14	5	3	17	4	23	13	3	96	28
CXCR4		NM_001008540.1	NM_001008540.1:1060	Endogenous	mRNA	100	1064.22	93	7235	135.21	786	1455	97	649	335	619	235	506	333	93	378	475	565	486	565	609	312	313	179	759	540	421	173	393	357	445	772	258	515	158	672	239	619	203	2338	95	1543	4332	101
CXCR6		NM_006564.1	NM_006564.1:97	Endogenous	mRNA	55.56	37.02	1	251	111.67	32	112	4	8	8	39	9	34	36	11	14	54	30	48	10	5	54	5	13	18	31	16	17	10	26	24	89	51	14	22	13	1	24	7	40	14	10	142	63
CXorf36		NM_024689.2	NM_024689.2:131	Endogenous	mRNA	88.89	136.37	2	866	122.24	94	159	40	35	17	49	63	34	20	13	34	173	46	122	37	43	2	55	110	72	13	32	91	56	195	60	36	61	31	56	93	30	80	48	107	8	94	374	158
CYBB		NM_000397.3	NM_000397.3:1034	Endogenous	mRNA	100	1113.37	40	8693	142.63	1445	1479	136	386	219	604	154	490	611	206	357	1004	393	1125	352	880	6296	187	268	329	576	431	317	385	547	387	705	746	71	305	247	118	737	278	1647	40	316	8693	738
DAB2		NM_001244871.1	NM_001244871.1:2475	Endogenous	mRNA	100	331.57	22	1792	121.01	370	236	116	90	61	162	90	91	96	60	115	385	192	342	86	98	740	253	233	117	90	188	179	184	240	92	128	144	53	129	151	64	162	159	422	22	78	1785	294
DDB2		NM_000107.2	NM_000107.2:1556	Endogenous	mRNA	100	270.44	47	1151	84.23	184	208	70	182	80	124	227	66	78	92	128	180	165	199	117	116	117	150	157	140	78	135	141	306	164	147	106	82	126	89	116	47	137	71	663	344	430	452	296
DEFB134		NM_001302695.1	NM_001302695.1:191	Endogenous	mRNA	0	4.41	1	19	108.1	3	3	3	2	2	1	1	1	1	1	1	1	4	3	1	2	1	5	2	4	1	1	2	9	2	2	3	2	3	1	2	2	2	2	5	6	3	15	1
DEPTOR		NM_001283012.1	NM_001283012.1:1141	Endogenous	mRNA	100	509.57	60	3147	121	161	290	115	507	382	144	451	131	110	196	121	164	210	300	81	216	110	62	157	244	163	120	294	89	302	116	60	102	242	145	220	481	192	254	524	446	1862	748	1449
DKK1		NM_012242.2	NM_012242.2:525	Endogenous	mRNA	11.11	10.52	1	60	123.15	18	4	55	1	1	4	2	4	3	6	6	6	5	6	5	3	8	5	8	3	1	15	49	10	6	1	2	1	1	2	1	3	5	3	20	10	60	20	11
DLL1		NM_005618.3	NM_005618.3:1520	Endogenous	mRNA	68.52	52.44	6	291	111.54	36	62	35	20	6	20	14	20	7	16	29	36	36	50	8	25	9	26	22	20	10	28	32	38	22	18	12	21	92	25	19	8	30	27	151	6	19	107	252
DLL4		NM_019074.2	NM_019074.2:893	Endogenous	mRNA	51.85	38.31	2	205	108.56	24	27	20	10	5	17	6	12	2	9	20	10	24	25	9	11	6	28	11	12	4	7	26	20	34	9	7	16	14	11	26	15	21	18	60	5	70	137	74
DNMT1		NM_001130823.2	NM_001130823.2:2500	Endogenous	mRNA	100	543.11	77	2448	95.18	297	519	116	213	363	383	169	213	137	88	141	303	236	187	324	285	220	220	77	323	167	514	349	209	334	311	198	283	159	82	132	170	421	206	2448	1101	404	1332	460
DPP4		NM_001935.3	NM_001935.3:1861	Endogenous	mRNA	94.44	162.11	7	1247	133.26	132	49	95	53	26	243	72	29	36	435	158	92	123	112	62	62	44	56	37	31	62	45	28	315	29	23	30	26	17	109	97	7	29	38	500	633	36	296	319
DTX3L		NM_138287.3	NM_138287.3:1543	Endogenous	mRNA	100	1069.41	190	4567	88.52	614	802	385	522	533	642	263	835	451	311	447	706	593	625	1260	762	681	521	190	513	678	859	313	716	637	744	731	833	237	351	414	470	949	508	2532	3885	2354	2649	781
DTX4		NM_015177.1	NM_015177.1:4820	Endogenous	mRNA	98.15	184.81	19	870	96.73	203	48	125	115	55	133	33	168	39	68	107	63	128	65	123	63	102	74	38	55	56	87	110	181	115	229	19	46	66	29	53	50	81	68	306	268	117	113	645
DUSP1		NM_004417.3	NM_004417.3:1428	Endogenous	mRNA	100	1337.28	50	25710	266.73	1322	205	148	222	86	223	3595	169	50	271	703	539	219	208	462	624	1891	271	649	250	689	134	303	295	259	583	240	706	615	284	455	322	270	181	1755	449	241	1730	1290
DUSP2		NM_004418.3	NM_004418.3:1235	Endogenous	mRNA	33.33	26.41	4	219	130.77	37	51	5	6	13	17	19	8	5	6	11	10	10	10	8	11	9	10	4	10	18	19	9	5	21	14	14	17	13	7	15	32	12	6	18	25	102	40	20
DUSP5		NM_004419.3	NM_004419.3:675	Endogenous	mRNA	100	279.06	48	1201	97.81	174	839	161	74	67	184	72	121	82	162	185	183	435	208	60	151	125	142	66	67	189	100	757	182	110	107	195	303	276	244	121	206	188	48	375	872	64	300	1201
E2F3		NM_001243076.2	NM_001243076.2:2707	Endogenous	mRNA	100	443.46	44	2142	100.56	192	264	162	136	386	198	92	158	81	48	131	135	208	137	196	402	190	128	73	358	141	463	198	147	337	267	181	161	89	44	74	183	197	157	959	880	1177	1149	334
EDN1		NM_001955.2	NM_001955.2:770	Endogenous	mRNA	83.33	92.78	5	623	120.56	36	33	42	71	34	64	67	58	8	19	44	50	37	33	127	90	5	20	48	100	13	76	51	45	71	19	21	24	40	13	51	16	103	48	204	113	14	105	347
EGF		NM_001178130.2	NM_001178130.2:2167	Endogenous	mRNA	18.52	21.09	1	442	290.76	97	7	3	2	1	4	1	5	1	4	2	4	8	45	3	5	1	8	3	2	9	5	7	17	4	6	2	2	4	2	2	8	3	16	12	8	2	62	442
EGFR		NM_005228.3	NM_005228.3:2760	Endogenous	mRNA	100	244.33	21	1140	105.24	305	60	73	114	83	61	95	152	21	257	286	89	104	101	104	237	30	85	45	112	88	60	168	310	56	81	30	69	69	112	34	51	53	103	728	1140	42	374	585
EGR1		NM_001964.2	NM_001964.2:2034	Endogenous	mRNA	100	1269.89	80	23765	274.76	389	270	184	80	87	158	4100	98	95	111	207	314	252	225	201	111	824	276	513	129	326	86	391	138	187	2032	386	1191	911	181	479	715	206	156	2991	628	372	677	753
EIF2AK2		NM_001135652.2	NM_001135652.2:516	Endogenous	mRNA	100	950.02	177	2863	74.02	354	858	403	537	545	558	295	659	394	177	346	603	650	511	859	665	364	523	178	494	435	1799	659	605	588	884	599	840	294	286	376	460	809	459	2036	1430	2058	2140	823
EIF2B4		NM_001034116.1	NM_001034116.1:1258	Endogenous	mRNA	100	142.54	40	371	68.05	67	88	70	105	84	102	100	63	56	46	67	89	73	69	95	108	66	79	40	61	64	126	160	72	101	82	72	63	96	43	45	69	84	90	316	277	272	325	258
EIF4EBP1		NM_004095.3	NM_004095.3:673	Endogenous	mRNA	100	860.37	69	6647	143.08	747	197	135	196	218	438	245	261	328	288	247	246	202	174	727	269	264	454	192	445	275	634	260	189	224	141	209	165	258	117	218	69	510	381	2216	612	6647	1849	678
EIF5AL1		NM_001099692.1	NM_001099692.1:2210	Endogenous	mRNA	0	3.94	1	14	76.52	2	5	2	5	1	3	2	7	2	2	1	5	2	3	1	1	2	1	2	3	4	2	1	3	1	3	2	3	1	1	1	1	1	2	8	8	3	5	8
ELOB		NM_007108.2	NM_007108.2:800	Endogenous	mRNA	90.74	87.96	15	487	117.4	39	35	22	229	40	41	34	23	27	17	43	29	121	15	30	39	33	27	19	37	29	47	35	38	39	35	25	15	28	19	25	91	45	54	73	95	446	147	112
ENO1		NM_001428.3	NM_001428.3:782	Endogenous	mRNA	100	7549.22	862	44849	111.6	3065	2942	2298	6623	1878	3959	1550	4122	2422	1349	2678	2457	3140	1889	2596	1980	3310	7279	927	2839	4363	5150	2277	1802	2714	3968	3333	1430	9466	862	2321	3967	4402	4269	10994	44849	3194	15721	5369
ENTPD1		NM_001098175.1	NM_001098175.1:1418	Endogenous	mRNA	98.15	260.04	5	1151	86.83	219	479	95	120	49	152	130	148	83	25	88	158	161	319	83	117	206	104	121	226	123	267	196	142	250	89	134	177	103	256	160	55	176	135	463	5	270	1151	276
EOMES		NM_001278182.1	NM_001278182.1:1522	Endogenous	mRNA	46.3	36.63	2	314	150.04	42	152	9	4	2	6	20	27	22	13	10	29	16	19	10	15	29	4	13	13	34	17	8	4	29	24	42	33	17	20	10	3	25	6	54	9	11	240	9
EPCAM		NM_002354.2	NM_002354.2:499	Endogenous	mRNA	98.15	1887.87	20	14233	132.73	502	706	1209	1160	1037	1258	686	581	692	480	543	847	1114	861	1270	621	732	20	134	729	490	2151	1572	1090	726	967	1020	924	1254	29	373	809	699	901	3721	8259	2465	56	14233
EPM2AIP1		NM_014805.3	NM_014805.3:1322	Endogenous	mRNA	100	655.72	97	2220	89.92	247	376	297	361	411	354	126	173	144	97	228	309	292	353	99	283	180	262	165	533	233	333	292	451	348	538	225	375	171	139	221	357	314	281	1577	1165	2076	840	722
ERBB2		NM_004448.2	NM_004448.2:2405	Endogenous	mRNA	100	1031.43	125	6186	115.32	640	479	220	1320	407	348	202	397	243	125	268	368	360	314	369	358	196	309	187	383	274	656	645	987	500	663	387	565	424	141	173	497	346	236	1447	3189	1238	463	2028
ERO1A		NM_014584.2	NM_014584.2:963	Endogenous	mRNA	100	786.69	143	4718	105.86	1047	419	261	316	199	346	237	553	290	456	303	194	551	320	567	341	327	530	143	275	365	281	1219	456	375	432	379	172	681	144	265	384	411	287	1741	3376	306	1473	846
ESR1		NM_000125.2	NM_000125.2:1595	Endogenous	mRNA	96.3	696.37	7	9188	198.5	25	35	214	571	439	250	207	268	348	117	174	250	159	322	502	230	194	62	200	739	178	438	264	867	49	612	146	422	7	57	16	271	316	507	175	495	3580	114	44
EXO1		NM_006027.3	NM_006027.3:820	Endogenous	mRNA	87.04	96.28	4	404	102.56	88	70	17	46	69	42	21	29	9	7	24	59	84	32	34	45	34	28	9	47	50	72	52	23	47	71	22	16	53	4	13	72	78	29	301	237	126	189	46
EZH2		NM_004456.4	NM_004456.4:1596	Endogenous	mRNA	100	388.67	26	2968	131.12	190	211	116	202	175	139	69	100	35	26	97	118	181	93	190	199	102	100	31	264	138	423	175	79	271	236	224	67	166	27	74	119	294	76	760	1453	725	866	254
F2RL1		NM_005242.4	NM_005242.4:1388	Endogenous	mRNA	88.89	177.69	9	1572	148.59	125	77	93	33	54	64	41	50	41	20	55	24	114	80	42	58	46	16	22	57	47	125	101	151	65	21	17	65	120	9	12	73	246	80	656	575	41	98	1572
FADD		NM_003824.3	NM_003824.3:810	Endogenous	mRNA	100	164.44	22	921	112.53	127	113	76	100	75	89	50	66	29	36	65	62	108	97	54	86	42	84	22	74	46	85	105	133	65	131	104	55	98	39	58	57	75	70	182	897	120	253	200
FAM124B		NM_001122779.1	NM_001122779.1:1620	Endogenous	mRNA	44.44	27.72	2	139	91.04	26	32	8	11	2	5	18	10	5	23	19	32	12	27	6	25	22	10	23	17	20	17	19	13	45	12	6	11	9	11	14	9	18	9	62	11	29	64	44
FAM30A		NR_026800.2	NR_026800.2:9125	Endogenous	mRNA	46.3	39.33	1	266	146.4	30	248	1	2	15	13	10	37	53	5	5	33	86	23	6	6	6	11	14	3	72	8	17	1	16	22	136	136	4	178	4	1	29	1	41	6	10	34	266
FANCA		NM_001018112.1	NM_001018112.1:580	Endogenous	mRNA	90.74	167.76	11	1091	133.68	82	96	23	113	74	87	45	46	20	11	37	61	62	35	38	48	54	44	19	80	37	84	70	34	104	103	68	18	56	13	46	43	105	77	457	599	224	290	86
FAP		NM_004460.2	NM_004460.2:236	Endogenous	mRNA	94.44	426.96	2	2939	132.96	307	170	453	48	72	588	232	95	157	16	117	161	669	807	112	54	2	562	237	277	107	421	809	319	288	40	106	113	252	266	501	80	285	480	259	16	120	576	84
FAS		NM_000043.3	NM_000043.3:90	Endogenous	mRNA	85.19	72.72	12	355	93.92	88	63	30	19	19	33	36	33	32	12	31	58	119	83	25	30	31	35	63	17	17	68	61	56	46	41	25	50	16	23	43	18	42	27	101	44	12	137	37
FASLG		NM_000639.2	NM_000639.2:605	Endogenous	mRNA	33.33	21.74	1	163	128.6	22	56	5	6	3	11	7	20	20	3	4	26	14	21	3	8	10	2	5	6	13	10	3	8	21	13	53	29	4	13	5	1	13	5	25	9	6	109	20
FBP1		NM_001127628.1	NM_001127628.1:488	Endogenous	mRNA	98.15	497.57	8	4611	190.74	1008	105	193	937	22	61	26	31	88	3737	4011	131	32	112	515	731	790	36	34	116	842	46	68	107	52	85	177	50	21	1613	21	8	114	31	4611	96	669	578	649
FCAR		NM_133278.2	NM_133278.2:750	Endogenous	mRNA	20.37	15.41	1	115	132.06	19	9	1	10	8	7	7	2	7	6	4	4	6	12	11	10	57	7	2	5	13	4	1	6	10	5	6	5	4	7	4	2	17	3	14	8	8	75	5
FCGR1A		NM_000566.3	NM_000566.3:561	Endogenous	mRNA	90.74	120.67	4	1163	153.47	98	54	23	58	12	136	16	37	69	7	27	96	64	122	28	80	331	49	27	40	72	62	46	36	110	35	99	59	21	27	41	4	85	29	149	12	49	1163	26
FCGR2A		NM_021642.3	NM_021642.3:60	Endogenous	mRNA	98.15	597.78	10	4331	115.45	1219	318	118	348	140	639	177	139	363	133	203	452	398	774	167	374	903	448	165	217	370	324	484	250	725	228	344	266	97	196	276	135	427	242	676	10	200	4331	272
FCGR2B		NM_001002273.1	NM_001002273.1:870	Endogenous	mRNA	98.15	328.22	9	3479	161.15	483	309	68	167	72	248	77	100	239	153	131	170	230	319	141	152	424	105	136	97	143	161	56	143	147	69	93	106	25	127	74	25	254	73	642	9	25	3479	300
FCGR3A/B		NM_000570.4	NM_000570.4:255	Endogenous	mRNA	98.15	519.61	20	2937	113.74	582	274	73	385	89	552	94	127	300	198	181	454	335	477	226	550	2216	217	71	187	343	331	273	159	630	157	399	275	60	195	268	48	458	168	883	20	202	2937	65
FCGRT		NM_004107.4	NM_004107.4:1260	Endogenous	mRNA	100	732.24	55	2591	92.19	714	347	157	396	234	283	221	206	205	781	685	438	215	358	238	525	1563	207	338	175	317	829	404	415	536	195	311	292	85	356	184	55	214	128	2397	124	752	2063	2151
FCN1		NM_002003.4	NM_002003.4:969	Endogenous	mRNA	77.78	150.11	1	3454	316.94	120	71	23	25	19	12	19	43	53	36	51	312	30	61	47	131	3454	8	31	34	96	13	51	30	38	40	31	72	6	43	35	1	54	9	157	11	15	698	26
FCRL2		NM_001159488.1	NM_001159488.1:132	Endogenous	mRNA	33.33	30.7	1	383	198.53	53	383	4	1	6	6	9	66	11	1	11	31	44	5	11	6	7	1	7	3	38	3	4	1	6	47	11	23	8	17	4	6	32	1	31	6	8	41	206
FGF13		NM_001139498.1	NM_001139498.1:975	Endogenous	mRNA	57.41	34.93	4	196	91.4	70	35	16	7	23	6	20	14	13	5	9	17	22	65	39	24	10	36	21	20	7	56	16	36	16	35	4	16	23	6	12	7	13	14	44	75	196	47	100
FGF18		NM_003862.2	NM_003862.2:1030	Endogenous	mRNA	92.59	315.67	7	1701	146.64	7	37	262	24	64	111	42	108	26	12	61	112	409	131	47	34	35	164	48	17	48	180	79	102	41	105	506	77	810	20	169	190	195	163	1198	1701	22	1571	27
FGF9		NM_002010.2	NM_002010.2:4170	Endogenous	mRNA	27.78	18.28	1	140	141.92	3	3	2	1	27	3	5	1	1	3	2	13	5	9	1	1	7	3	34	38	6	53	17	99	1	2	4	19	22	4	8	3	29	4	22	6	89	10	13
FGFR1		NM_001174064.1	NM_001174064.1:1756	Endogenous	mRNA	100	517.43	21	5247	171.12	136	136	161	70	84	163	75	155	68	22	119	131	169	266	117	79	42	174	146	440	143	426	350	220	121	60	70	157	311	71	165	45	380	299	5247	21	1778	922	190
FLNB		NM_001164319.1	NM_001164319.1:8980	Endogenous	mRNA	100	975.61	150	5716	107.75	417	377	314	606	327	468	866	392	150	298	344	277	468	391	695	371	262	466	336	389	208	329	416	600	497	440	246	285	257	262	193	392	353	351	1234	3000	736	1237	5716
FLT1		NM_002019.4	NM_002019.4:530	Endogenous	mRNA	98.15	334.39	13	1695	102.68	240	180	138	117	40	196	56	70	117	123	201	201	238	180	177	216	35	315	67	224	110	127	248	233	383	77	181	91	137	95	242	121	324	253	880	13	291	1695	388
FOSL1		NM_005438.3	NM_005438.3:1320	Endogenous	mRNA	74.07	71.22	8	355	104.79	249	16	34	17	15	76	20	17	13	63	46	23	101	35	20	20	39	99	26	13	19	27	80	42	36	12	18	8	33	15	29	60	33	27	91	245	28	152	76
FOXP3		NM_014009.3	NM_014009.3:1230	Endogenous	mRNA	40.74	23.02	2	104	97.91	37	104	9	6	9	17	4	30	16	2	15	20	18	27	9	21	6	2	2	4	16	26	10	4	22	25	18	15	12	14	17	3	25	9	16	5	5	50	25
FPR1		NM_002029.3	NM_002029.3:625	Endogenous	mRNA	88.89	114.72	1	816	133.93	281	49	16	54	13	100	27	37	37	41	60	162	82	197	40	67	450	75	42	39	56	27	54	23	61	39	99	36	15	23	52	20	70	17	219	1	23	667	36
FPR3		NM_002030.4	NM_002030.4:733	Endogenous	mRNA	98.15	270.24	8	1981	128.08	217	236	60	199	53	164	40	98	124	29	91	213	155	264	107	241	996	91	42	44	160	163	89	98	282	83	201	78	27	91	103	22	215	71	386	8	62	1981	220
FSTL3		NM_005860.2	NM_005860.2:255	Endogenous	mRNA	98.15	151.09	5	490	84.53	393	39	142	64	43	146	85	23	45	30	69	150	144	61	64	324	40	229	91	55	85	5	129	99	60	42	42	51	149	192	79	97	60	67	366	335	43	97	79
FUT4		NM_002033.3	NM_002033.3:1151	Endogenous	mRNA	83.33	64.3	11	362	99.04	53	50	28	24	41	37	16	30	27	14	20	32	49	49	27	34	48	33	22	14	25	77	53	15	32	34	23	17	14	22	23	11	31	18	92	38	97	159	362
FYN		NM_002037.5	NM_002037.5:2125	Endogenous	mRNA	100	395.65	58	2708	127.81	196	474	114	61	102	137	96	138	90	114	135	199	186	224	88	98	100	132	145	140	149	131	176	350	229	113	125	126	94	117	121	96	131	93	959	58	447	852	293
FZD8		NM_031866.1	NM_031866.1:890	Endogenous	mRNA	74.07	56.5	6	190	92.02	14	21	39	12	10	26	18	22	6	12	23	19	64	34	24	41	11	24	19	16	49	29	37	23	10	39	20	9	45	9	36	60	51	34	157	72	44	35	79
FZD9		NM_003508.2	NM_003508.2:1446	Endogenous	mRNA	16.67	10.31	1	62	120.29	5	9	10	5	2	2	2	4	1	4	1	5	5	1	4	5	2	10	1	6	3	1	2	1	8	2	4	1	8	3	2	1	4	8	30	6	7	22	32
GAS1		NM_002048.2	NM_002048.2:948	Endogenous	mRNA	96.3	226.61	4	1255	124.93	94	44	92	4	63	112	130	54	42	9	44	193	123	136	91	132	37	278	131	107	27	91	113	105	54	73	30	72	39	92	122	64	69	86	314	95	397	676	98
GBP1		NM_002053.2	NM_002053.2:1838	Endogenous	mRNA	100	461.69	25	2404	108.66	173	368	99	216	101	394	34	317	186	61	152	314	329	274	557	254	229	138	65	258	325	404	140	78	319	332	738	663	25	164	143	91	361	330	723	187	499	2113	180
GBP2		NM_004120.4	NM_004120.4:1744	Endogenous	mRNA	100	425.19	61	1906	89.77	252	550	133	123	96	350	99	214	196	61	230	295	365	413	302	357	246	140	122	241	244	192	248	127	279	359	509	483	77	240	139	102	381	209	384	245	363	1906	491
GBP4		NM_052941.4	NM_052941.4:1761	Endogenous	mRNA	98.15	329.83	18	2292	137.72	122	547	41	136	67	265	37	97	135	96	160	268	180	231	123	224	61	22	42	128	259	132	84	31	164	274	1367	596	18	162	81	47	316	137	410	105	237	2119	172
GHR		NM_000163.2	NM_000163.2:1835	Endogenous	mRNA	75.93	191.43	4	2729	210.12	51	24	18	135	11	14	26	31	8	833	942	63	24	43	217	359	7	27	79	16	292	11	41	65	22	4	9	29	8	261	33	13	11	23	2729	12	55	209	416
GIMAP4		NM_018326.2	NM_018326.2:315	Endogenous	mRNA	100	389.35	37	2102	99.58	510	1073	73	206	69	221	103	210	216	164	219	504	188	340	131	356	673	118	170	158	209	161	157	105	339	253	309	289	52	253	229	55	294	119	584	37	163	2102	418
GIMAP6		NR_024115.1	NR_024115.1:2175	Endogenous	mRNA	79.63	84.37	8	406	109.83	119	176	8	37	16	30	27	34	22	20	38	74	39	64	19	49	107	15	55	23	31	27	19	17	70	37	52	40	9	35	29	11	42	11	130	10	57	406	95
GLI1		NM_005269.2	NM_005269.2:2922	Endogenous	mRNA	22.22	14.76	1	100	138.37	5	12	5	3	2	7	2	4	2	12	3	14	5	21	3	7	5	1	9	12	2	7	18	3	8	3	3	7	2	3	2	1	4	1	81	3	9	7	57
GLS		NM_014905.4	NM_014905.4:165	Endogenous	mRNA	100	162.24	37	911	94.36	198	144	90	37	56	97	101	61	68	55	40	110	109	92	59	54	79	150	65	85	47	99	82	93	66	90	85	76	41	68	72	123	63	58	159	202	112	312	336
GLUD1		NM_005271.2	NM_005271.2:2680	Endogenous	mRNA	100	1058.41	258	5748	99.61	652	539	361	988	639	479	395	314	513	2211	2261	411	674	402	604	1096	539	273	336	258	654	529	357	536	357	520	303	365	474	895	366	264	358	300	5748	918	923	1025	1408
GLUL		NM_002065.6	NM_002065.6:1485	Endogenous	mRNA	100	3408.04	713	12023	77.73	3745	1456	1038	1612	1159	2011	821	895	915	1475	2690	1921	1555	2986	1182	3367	6864	1119	904	1693	2033	1721	2096	4753	2505	1566	1501	1350	713	2062	846	1350	2190	934	8194	5817	2672	12023	4820
GMIP		NM_001288998.1	NM_001288998.1:1706	Endogenous	mRNA	59.26	38.93	7	192	86.74	47	43	11	18	21	26	10	22	31	7	19	26	18	21	20	27	40	24	19	17	15	43	15	16	17	19	17	13	10	10	17	18	19	12	52	46	192	90	51
GNG4		NM_001098721.1	NM_001098721.1:2350	Endogenous	mRNA	7.41	7.54	1	40	101.07	2	5	1	1	2	5	5	1	1	5	4	6	6	4	5	2	4	1	1	22	3	16	6	8	2	1	2	2	12	8	1	11	3	2	27	6	6	12	13
GNLY		NM_012483.3	NM_012483.3:540	Endogenous	mRNA	79.63	106.54	4	901	153.91	60	232	11	9	21	23	75	34	56	11	34	39	62	75	20	30	10	6	4	63	27	16	6	28	39	38	96	25	6	51	9	197	73	71	128	53	23	116	222
GOT1		NM_002079.2	NM_002079.2:568	Endogenous	mRNA	100	491.93	40	2700	117.64	142	190	103	531	178	154	40	103	98	904	879	218	233	209	317	692	111	105	46	208	241	237	153	182	126	211	103	181	237	325	82	132	168	180	2700	384	451	473	2184
GOT2		NM_002080.3	NM_002080.3:674	Endogenous	mRNA	100	504.22	57	2335	97.44	174	179	174	550	167	217	57	95	93	849	1103	274	224	227	268	366	164	135	70	376	281	359	242	308	160	186	144	137	235	475	133	136	175	167	2335	483	1020	627	1959
GPC4		NM_001448.2	NM_001448.2:820	Endogenous	mRNA	87.04	196.28	5	1170	122.86	94	49	29	11	41	111	118	193	19	5	44	49	36	125	96	30	8	279	15	205	39	566	108	153	85	376	16	57	27	53	78	35	137	129	128	183	164	434	377
GPR160		NM_014373.1	NM_014373.1:760	Endogenous	mRNA	100	355.89	22	6199	251.76	190	446	86	23	22	186	850	185	30	71	81	57	40	49	58	42	72	25	62	68	118	42	301	45	102	232	90	66	91	36	23	150	134	44	570	656	71	221	2141
GPSM3		NM_001276501.1	NM_001276501.1:915	Endogenous	mRNA	100	220.67	32	1027	99.83	379	644	32	81	80	97	70	136	103	48	82	182	151	158	61	138	334	40	86	64	138	88	97	122	157	133	166	143	71	68	73	35	147	49	256	141	283	1027	182
GZMA		NM_006144.3	NM_006144.3:215	Endogenous	mRNA	70.37	61.3	3	389	123.97	58	162	12	6	6	14	22	33	45	12	21	73	36	45	13	20	29	5	25	25	69	28	18	23	61	29	122	51	18	30	12	3	40	9	80	18	20	389	115
GZMB		NM_004131.4	NM_004131.4:621	Endogenous	mRNA	18.52	13.04	1	71	106.31	22	38	2	1	4	12	7	9	9	3	6	20	19	15	6	7	3	5	2	3	7	4	1	1	7	3	71	13	7	8	5	1	11	2	10	12	4	18	13
GZMH		NM_033423.3	NM_033423.3:705	Endogenous	mRNA	31.48	20.28	1	143	131.56	8	45	5	4	3	5	8	14	6	6	2	20	8	15	1	7	9	1	14	6	12	3	5	10	24	7	38	12	1	13	1	3	6	2	25	17	7	118	8
GZMK		NM_002104.2	NM_002104.2:634	Endogenous	mRNA	77.78	75.56	4	555	125.68	91	314	19	4	9	15	26	53	63	17	36	158	55	71	12	26	43	6	33	29	82	44	33	13	39	42	118	83	28	47	15	10	41	11	95	37	21	555	39
GZMM		NM_005317.2	NM_005317.2:669	Endogenous	mRNA	5.56	7.98	1	32	90.36	13	32	5	2	5	4	4	11	4	6	6	16	2	8	2	9	5	9	5	3	7	1	2	5	6	9	12	7	5	4	1	1	6	1	9	3	1	20	15
H2AFX		NM_002105.2	NM_002105.2:521	Endogenous	mRNA	96.3	201.37	15	1280	118.92	165	110	62	125	41	97	53	63	47	26	49	63	83	66	45	53	56	50	15	66	34	106	132	44	139	207	102	26	102	17	68	60	80	43	570	800	402	266	126
HAVCR2		NM_032782.3	NM_032782.3:955	Endogenous	mRNA	92.59	182.98	10	1288	130.31	290	204	31	109	29	110	41	66	92	19	39	93	83	145	53	110	564	56	32	76	88	80	49	52	155	78	141	76	18	57	82	17	124	57	314	10	96	1288	48
HCK		NM_001172129.1	NM_001172129.1:325	Endogenous	mRNA	94.44	204.89	14	1196	119.73	296	165	21	86	27	96	119	70	84	37	85	154	106	164	64	132	768	46	54	46	112	66	70	45	122	66	143	72	20	66	73	14	127	44	444	19	70	1196	262
HDAC11		NM_001330636.1	NM_001330636.1:865	Endogenous	mRNA	96.3	140.67	8	875	108.48	43	76	75	69	68	96	23	56	64	18	30	58	50	49	77	31	53	88	37	62	25	112	64	80	35	49	63	81	58	8	79	76	56	40	199	269	194	144	263
HDAC3		NM_003883.3	NM_003883.3:1464	Endogenous	mRNA	100	421.85	93	2170	97.45	280	235	200	161	175	181	124	154	155	114	169	183	227	173	217	213	121	128	108	190	138	321	219	238	259	317	224	233	153	93	121	187	265	180	1077	718	1298	882	412
HDAC4		NM_006037.3	NM_006037.3:3742	Endogenous	mRNA	100	156.48	27	686	88.03	43	84	49	47	57	83	51	51	37	33	47	91	111	134	27	89	63	83	54	135	37	166	136	135	62	117	84	84	52	47	51	53	69	89	429	208	231	247	291
HDAC5		NM_001015053.1	NM_001015053.1:2169	Endogenous	mRNA	100	166.98	34	510	75.58	80	195	70	128	133	112	55	90	51	50	59	94	91	91	34	111	78	81	63	109	64	196	125	138	95	104	99	116	120	64	65	48	88	67	385	183	253	258	261
HDC		NM_002112.3	NM_002112.3:1646	Endogenous	mRNA	29.63	31.98	2	602	259.99	16	5	13	3	6	13	9	5	6	5	10	27	10	29	8	9	7	6	23	13	9	10	24	11	10	11	6	7	10	11	10	2	4	2	30	12	20	51	52
HELLS		NM_001289067.1	NM_001289067.1:191	Endogenous	mRNA	96.3	265.22	17	1238	108.5	136	147	52	170	77	155	62	61	36	18	69	96	243	98	62	85	90	54	40	89	83	245	195	89	81	148	100	54	112	17	58	129	245	107	782	415	458	778	114
HERC6		NM_001165136.1	NM_001165136.1:883	Endogenous	mRNA	92.59	129	10	505	92.74	73	106	21	64	56	52	43	74	24	20	28	79	103	42	76	76	55	72	10	36	23	104	64	69	49	104	104	181	11	20	62	113	51	35	247	143	216	179	87
HES1		NM_005524.2	NM_005524.2:860	Endogenous	mRNA	98.15	300.44	19	1483	105.05	124	127	127	102	71	225	44	93	41	98	149	137	265	152	41	104	19	142	36	242	95	186	301	197	66	119	118	31	245	64	167	223	87	128	1483	355	125	515	1128
HEY1		NM_001040708.1	NM_001040708.1:1859	Endogenous	mRNA	92.59	120.72	9	796	119.24	92	100	48	30	11	36	27	21	24	11	23	50	106	98	21	28	9	46	35	41	26	45	303	51	180	24	37	22	122	23	65	24	66	67	214	11	208	376	111
HIF1A		NM_181054.2	NM_181054.2:930	Endogenous	mRNA	100	1557.67	313	6473	83.26	1882	951	576	1013	387	880	326	719	427	313	609	729	757	1914	1116	497	777	923	356	841	403	843	930	1557	1287	965	733	555	1034	418	512	340	841	657	4076	3626	909	6473	1399
HK1		NM_000188.2	NM_000188.2:3355	Endogenous	mRNA	100	445.7	65	1684	92.13	354	284	145	156	186	282	153	158	93	65	86	238	340	251	144	195	286	166	114	170	141	197	369	199	274	186	190	188	226	82	123	224	175	140	701	470	557	778	1052
HK2		NM_000189.4	NM_000189.4:2883	Endogenous	mRNA	98.15	293.67	16	1592	114.91	95	75	125	252	186	81	75	130	82	41	39	108	176	83	269	90	89	206	34	105	207	186	99	76	85	179	111	44	455	16	72	32	130	80	806	920	90	666	1592
HLA-A		NM_002116.7	NM_002116.7:298	Endogenous	mRNA	96.3	3584.06	5	20545	111.23	843	4552	816	1012	1744	1307	332	3326	755	535	2396	2779	1136	3030	4524	3560	3236	19	355	1602	2620	2417	2773	1482	2102	6268	1984	3118	5	1214	857	2094	5085	329	7464	1522	1021	253	6948
HLA-B		NM_005514.6	NM_005514.6:1247	Endogenous	mRNA	100	9587.83	1297	39650	94.02	12539	10330	2419	4134	6447	6189	1825	6250	9503	1663	4268	8063	5503	10519	5272	7482	5056	4366	2688	2319	5828	5910	3949	2775	4997	4544	9196	7515	1621	4622	1973	2019	6466	3852	9253	1297	5303	39650	22385
HLA-C		NM_002117.4	NM_002117.4:898	Endogenous	mRNA	100	3378.83	450	13774	95.89	2421	2843	1365	2334	1579	2653	466	2176	2846	649	1156	1900	1375	2280	2330	2575	2123	956	739	1204	1456	2067	1386	1095	1117	1655	4989	1724	450	962	888	1730	1493	821	3328	3204	4387	10175	7033
HLA-DMA		NM_006120.3	NM_006120.3:396	Endogenous	mRNA	100	953	96	5093	100.08	1456	1219	150	576	349	573	174	492	989	106	239	830	574	704	205	1631	1077	164	261	343	449	428	432	588	611	373	798	858	96	330	250	887	726	539	837	192	955	5093	1065
HLA-DMB		NM_002118.3	NM_002118.3:20	Endogenous	mRNA	100	640.76	42	4121	113.55	864	1030	79	313	286	306	136	293	539	58	135	354	660	617	184	1418	649	120	168	196	305	213	271	170	385	199	491	415	42	130	129	397	458	268	591	73	451	4121	345
HLA-DOA		NM_002119.3	NM_002119.3:3075	Endogenous	mRNA	79.63	98.07	5	628	120.44	114	121	8	40	79	25	16	75	186	5	15	47	58	46	15	266	25	20	15	27	36	30	27	99	49	16	75	95	9	23	17	30	77	47	104	7	98	464	29
HLA-DOB		NM_002120.3	NM_002120.3:124	Endogenous	mRNA	64.81	61.65	2	403	132.22	81	403	10	8	46	13	13	94	50	2	15	45	58	49	8	141	13	4	7	19	40	14	19	7	26	67	49	39	10	39	10	46	46	12	30	20	207	135	66
HLA-DPA1		NM_033554.2	NM_033554.2:857	Endogenous	mRNA	100	2184.11	48	14307	107.08	4088	4551	407	905	647	1954	813	1416	3034	348	549	2162	1434	2051	594	1345	2412	411	697	711	1400	1000	715	1227	1896	1086	2200	2025	223	1095	607	460	1540	1119	2853	48	1967	14307	962
HLA-DPB1		NM_002121.5	NM_002121.5:987	Endogenous	mRNA	100	2075.61	29	14122	111.95	3884	3823	336	803	846	1502	787	1332	2416	358	598	1671	1280	2141	473	1245	2464	396	747	642	1418	893	867	963	1794	883	1753	1668	145	971	635	634	1629	924	2587	29	1623	14122	1191
HLA-DQA1		NM_002122.3	NM_002122.3:258	Endogenous	mRNA	74.07	1293.98	1	8978	148.82	2727	5865	377	447	701	1	190	1122	2797	141	717	1273	991	1	360	6079	2303	221	1	544	933	813	3	772	1313	4	1993	1	1	1687	426	1	1410	590	1206	97	486	8978	2772
HLA-DQA2		NM_020056.4	NM_020056.4:90	Endogenous	mRNA	31.48	29.56	1	261	178.27	48	36	3	1	15	9	3	7	51	1	1	15	14	126	1	49	1	6	2	1	11	9	10	7	14	14	11	12	3	1	261	4	27	18	9	3	6	135	8
HLA-DQB1		NM_002123.3	NM_002123.3:384	Endogenous	mRNA	74.07	388.56	1	2999	153.43	899	1143	59	420	122	7	78	191	782	70	359	373	426	5	117	1264	999	105	1	281	139	247	4	314	207	1	648	2	2	202	48	5	276	93	156	112	653	2999	480
HLA-DRA		NM_019111.3	NM_019111.3:335	Endogenous	mRNA	100	4648.85	278	31343	120.44	4799	5235	679	1670	1806	2371	507	2339	3309	533	883	2882	2213	3521	747	4795	3869	692	632	1051	2257	1840	1621	1941	2329	1286	2845	3007	278	1233	1057	2001	3264	1803	7678	385	5316	31343	4126
HLA-DRB1		NM_002124.3	NM_002124.3:1016	Endogenous	mRNA	100	3025.2	148	13291	89.07	5071	6114	504	1825	1381	1734	1403	1713	4959	603	1690	2824	2303	1226	933	5318	6438	668	724	1254	1768	1584	375	1666	2875	376	4094	832	148	1257	1229	3392	2392	1589	3756	491	2627	7865	4083
HLA-DRB5		NM_002125.3	NM_002125.3:135	Endogenous	mRNA	37.04	839.2	1	9146	218.29	5	3	4	1777	3	1	338	956	2	501	1601	1945	4	2	657	3	6894	538	1	1213	3	1070	4	2	769	2	2477	1	1	1	1	1	1296	3	11	243	3331	9	7
HLA-E		NM_005516.5	NM_005516.5:1287	Endogenous	mRNA	100	3100.83	574	12034	79.53	3122	5203	884	1296	1589	1841	976	2136	1832	1057	1395	2211	2066	2072	1470	2199	2295	1127	1204	843	1828	1284	1179	1519	2184	1722	2869	2482	574	1444	1057	1222	1904	1092	4753	3122	1921	12034	4834
HLA-F		NM_001098479.1	NM_001098479.1:285	Endogenous	mRNA	100	275.2	41	1016	92.43	261	425	56	79	91	172	56	134	139	72	136	222	239	166	165	168	172	69	59	57	113	134	87	63	106	86	789	182	41	80	76	79	152	108	389	191	91	973	636
HMGA1		NM_145902.2	NM_145902.2:906	Endogenous	mRNA	100	965.52	48	5856	125.76	755	1051	171	241	2264	501	70	444	316	154	240	303	520	187	407	216	367	48	75	149	335	829	436	356	308	230	428	489	368	57	130	439	513	199	716	4283	1743	1334	1121
HMGB1		NM_002128.5	NM_002128.5:3400	Endogenous	mRNA	98.15	183.35	14	822	109.01	79	118	80	117	56	66	90	40	14	47	65	38	156	83	33	121	63	55	34	50	32	172	68	166	193	159	50	53	175	65	29	124	154	60	822	822	315	224	142
HNF1A		NM_000545.6	NM_000545.6:1158	Endogenous	mRNA	20.37	18.11	1	232	233.12	7	3	1	23	3	1	1	1	3	92	104	1	3	4	23	29	5	1	5	1	31	2	1	4	5	3	6	3	2	52	3	4	3	1	177	9	12	8	232
HRAS		NM_005343.3	NM_005343.3:842	Endogenous	mRNA	100	146.37	29	759	97.99	81	77	82	66	50	129	60	40	29	32	50	68	96	65	48	55	60	72	51	39	41	42	66	80	57	55	60	34	84	32	42	30	55	41	323	759	214	223	337
HSD11B1		NM_181755.2	NM_181755.2:590	Endogenous	mRNA	62.96	201.41	2	2666	243.88	13	28	2	468	12	16	9	21	9	1927	1572	29	30	27	300	586	9	3	6	21	466	4	20	12	10	14	53	28	14	670	36	4	21	2	2666	7	98	68	44
ICAM1		NM_000201.2	NM_000201.2:2253	Endogenous	mRNA	100	468.69	88	1850	81.17	1599	432	116	145	340	289	120	573	286	176	293	263	594	555	427	320	391	492	131	178	347	164	277	838	487	254	516	499	91	180	275	243	435	148	1209	307	88	1490	150
ICAM2		NM_000873.3	NM_000873.3:415	Endogenous	mRNA	74.07	71.57	7	532	122.22	40	146	16	14	19	12	7	55	17	27	34	43	47	61	12	33	82	24	19	23	27	25	45	20	38	25	55	68	12	36	26	13	32	9	152	10	32	169	140
ICAM3		NM_002162.3	NM_002162.3:1225	Endogenous	mRNA	100	214.37	42	687	70.19	190	571	42	85	166	101	99	130	114	272	168	184	139	102	105	106	95	67	95	114	231	147	98	84	178	123	216	244	51	227	65	94	129	42	687	168	222	318	489
ICAM5		NM_003259.3	NM_003259.3:718	Endogenous	mRNA	33.33	34.37	1	453	192.6	18	10	9	11	155	16	6	14	27	6	8	48	56	2	26	12	13	73	6	9	9	20	7	30	13	11	5	15	9	1	17	26	16	17	51	55	34	18	13
ICOS		NM_012092.3	NM_012092.3:591	Endogenous	mRNA	24.07	17.17	1	92	124.91	23	80	2	4	5	4	2	17	8	5	21	14	10	11	7	7	4	3	2	2	13	21	12	5	14	13	23	14	4	11	1	2	14	1	14	4	4	80	23
ICOSLG		NM_015259.4	NM_015259.4:1190	Endogenous	mRNA	100	228.15	28	1672	127.57	126	189	28	112	65	108	85	65	32	45	78	91	250	108	62	102	109	147	59	157	76	98	88	143	144	111	91	55	267	39	44	105	157	57	891	190	225	286	167
ID4		NM_001546.3	NM_001546.3:2048	Endogenous	mRNA	98.15	685.61	4	3919	135.64	35	134	45	175	1336	254	237	490	564	4	86	396	364	149	241	984	195	77	280	134	148	733	142	610	389	167	124	1307	62	62	266	328	347	292	535	332	216	287	83
IDO1		NM_002164.5	NM_002164.5:52	Endogenous	mRNA	90.74	284.59	8	1684	144.57	110	277	26	48	28	171	623	128	647	16	57	153	425	360	47	128	22	17	82	10	167	142	78	24	96	185	1684	469	9	77	22	8	201	204	250	180	21	1458	158
IER3		NM_003897.3	NM_003897.3:204	Endogenous	mRNA	100	247.98	27	1245	113.63	265	121	87	98	27	160	126	62	52	55	78	100	201	177	94	142	111	152	80	39	65	56	279	92	137	68	83	64	105	43	68	198	166	83	770	397	156	1009	1245
IFI16		NM_001206567.1	NM_001206567.1:2351	Endogenous	mRNA	100	1010.85	96	4686	85.38	778	1130	393	308	515	453	271	415	362	96	225	760	761	1132	694	587	562	386	379	1704	355	469	557	1135	877	882	437	780	155	327	428	1167	669	357	845	796	2820	4686	296
IFI27		NM_005532.3	NM_005532.3:390	Endogenous	mRNA	100	5466.72	185	17113	81.94	4973	1421	1985	10858	2710	5011	1172	4731	4192	263	740	3893	3815	5252	6138	3126	821	6491	642	606	3119	3681	542	3279	4128	9740	2872	4368	185	1657	1800	5609	4472	1721	8938	14619	12142	6703	9065
IFI35		NM_005533.4	NM_005533.4:729	Endogenous	mRNA	100	263.35	26	972	84.32	233	281	103	165	82	116	37	90	99	70	94	171	220	195	147	247	178	191	61	61	138	150	105	103	117	134	279	205	26	102	72	72	160	88	368	300	291	955	546
IFI6		NM_002038.3	NM_002038.3:410	Endogenous	mRNA	100	2663.56	73	18117	136.54	375	727	162	2416	570	664	186	1094	708	73	500	1055	1580	560	1277	1175	592	2240	90	157	489	1528	363	193	893	3105	613	1343	75	290	612	633	1046	669	3121	3051	7029	4165	447
IFIH1		NM_022168.3	NM_022168.3:3250	Endogenous	mRNA	100	613.59	50	4099	107.26	236	645	66	430	285	449	152	267	280	174	256	373	496	375	573	489	281	294	88	180	212	423	201	290	362	778	783	546	50	188	284	247	485	183	892	858	1943	1502	505
IFIT1		NM_001270930.1	NM_001270930.1:1675	Endogenous	mRNA	98.15	320.85	6	1694	104.42	73	234	42	384	274	188	77	218	158	146	131	373	441	128	269	249	131	387	42	34	104	454	83	95	205	362	144	311	6	115	233	61	204	128	673	75	974	594	167
IFIT2		NM_001547.4	NM_001547.4:1995	Endogenous	mRNA	96.3	300.94	16	1685	115.45	55	412	20	69	154	239	68	182	192	45	167	283	296	80	77	113	228	204	106	75	159	211	68	205	369	382	179	300	16	68	174	70	76	117	596	40	857	735	72
IFIT3		NM_001031683.3	NM_001031683.3:712	Endogenous	mRNA	100	433.63	32	2370	96.59	103	363	69	285	266	250	77	284	199	99	154	405	654	263	345	432	287	375	42	87	153	445	118	206	314	536	284	567	32	111	329	82	378	213	668	234	799	1037	167
IFITM1		NM_003641.3	NM_003641.3:536	Endogenous	mRNA	100	4482.33	354	19181	94.84	1342	3382	811	4046	2083	2381	1788	2677	4220	449	899	2857	3085	2525	1260	5308	432	3363	892	454	1150	1171	1200	2701	3231	3546	4760	4186	354	1004	1390	1144	3016	3306	8808	9153	2293	13730	3420
IFITM2		NM_006435.2	NM_006435.2:390	Endogenous	mRNA	100	1456.96	230	5460	80.81	1310	1246	971	1093	351	1055	499	325	679	738	1025	1167	978	755	402	1987	230	2113	995	361	505	429	628	2648	954	563	1250	839	372	1025	823	528	680	874	2894	3155	590	4072	926
IFNA1		NM_024013.1	NM_024013.1:667	Endogenous	mRNA	0	2.93	1	10	68.31	6	1	2	1	1	1	3	1	2	2	1	2	2	6	2	2	1	3	4	1	1	2	3	1	2	3	2	1	2	3	1	1	1	2	2	5	3	5	3
IFNAR1		NM_000629.2	NM_000629.2:461	Endogenous	mRNA	100	586.17	121	4742	120.68	467	357	146	276	206	249	244	205	164	245	277	246	277	328	293	306	283	338	147	461	205	257	208	423	335	404	164	193	170	185	121	270	253	161	1545	926	670	1071	507
IFNG		NM_000619.2	NM_000619.2:450	Endogenous	mRNA	20.37	14.63	1	92	119.92	13	54	1	3	3	7	3	19	10	2	5	14	8	10	3	5	4	4	7	6	25	10	5	4	15	2	63	26	3	6	3	3	7	3	6	15	3	57	10
IFNGR1		NM_000416.2	NM_000416.2:1025	Endogenous	mRNA	100	1134.37	174	7004	105.73	1337	855	219	474	174	398	198	623	393	323	392	646	388	704	464	954	1252	284	198	598	326	385	412	617	407	502	609	331	242	350	271	276	509	380	2016	657	1031	7004	2105
IFNGR2		NM_005534.3	NM_005534.3:1963	Endogenous	mRNA	100	1120.19	196	6642	91.6	1854	827	444	537	397	543	689	376	420	196	522	473	783	921	546	672	1170	448	549	974	493	776	546	652	986	613	486	510	379	319	314	420	684	452	2269	779	1953	2305	1324
IGF2R		NM_000876.2	NM_000876.2:7820	Endogenous	mRNA	100	490.33	85	2444	96.96	404	435	126	187	123	218	143	257	140	249	225	135	271	349	155	460	217	196	117	178	236	224	225	267	208	105	145	103	148	164	98	85	199	181	1019	635	472	1063	1114
IHH		NM_002181.2	NM_002181.2:1693	Endogenous	mRNA	1.85	11.74	1	383	439.52	7	2	2	6	3	2	1	2	4	9	8	8	1	2	2	7	2	1	1	2	1	3	2	1	4	2	3	3	3	4	1	4	1	1	20	7	5	11	383
IKBKB		NM_001190720.2	NM_001190720.2:1891	Endogenous	mRNA	100	231.31	23	1207	101.37	71	116	113	135	328	47	32	69	55	23	64	97	91	88	77	97	73	61	56	89	39	158	72	136	47	91	61	75	94	27	46	146	159	162	685	450	513	655	277
IKBKG		NM_001099856.4	NM_001099856.4:1719	Endogenous	mRNA	100	135.3	23	785	102.83	164	84	34	73	31	36	41	95	31	25	95	50	79	61	67	73	81	43	33	41	52	245	55	47	81	86	53	38	31	25	30	62	68	23	218	211	362	203	150
IL10		NM_000572.2	NM_000572.2:240	Endogenous	mRNA	31.48	22.59	2	170	128.49	27	21	5	5	4	12	8	7	7	6	6	14	38	38	2	7	86	8	15	13	8	12	10	21	13	5	13	11	11	9	5	2	12	6	20	7	7	69	20
IL10RA		NM_001558.2	NM_001558.2:150	Endogenous	mRNA	96.3	220.15	11	1361	116.58	287	586	38	87	38	82	63	86	138	55	94	186	105	173	60	147	613	30	123	53	143	67	65	38	146	118	160	145	35	146	75	11	160	32	371	18	68	1361	194
IL11		NM_000641.3	NM_000641.3:1723	Endogenous	mRNA	24.07	21.69	3	180	130.03	15	6	36	7	14	12	45	9	11	9	12	12	28	12	6	8	4	34	10	4	15	18	12	19	9	5	14	6	8	11	7	17	19	16	52	16	6	9	3
IL11RA		NM_147162.1	NM_147162.1:400	Endogenous	mRNA	85.19	70.24	8	270	93.86	38	35	18	48	26	14	11	22	20	36	55	77	28	28	20	39	9	33	41	100	36	57	32	30	40	37	26	47	8	25	22	145	51	43	243	18	263	244	92
IL12RB2		NM_001319233.1	NM_001319233.1:880	Endogenous	mRNA	38.89	24.87	1	258	152.67	20	82	4	5	23	9	4	9	6	15	6	32	15	18	2	6	8	1	25	18	10	15	9	5	8	8	21	17	2	5	6	1	8	6	24	11	4	70	51
IL15		NM_000585.4	NM_000585.4:715	Endogenous	mRNA	90.74	161.69	10	1867	171.05	91	99	63	35	42	114	88	57	57	17	35	47	57	48	117	140	39	18	40	428	43	29	17	167	41	95	103	65	10	19	21	21	89	56	212	651	250	351	106
IL16		NM_004513.4	NM_004513.4:1262	Endogenous	mRNA	100	193.02	24	824	93.58	215	824	77	43	56	132	100	151	82	52	102	240	202	196	58	64	120	60	69	61	135	129	162	70	118	158	191	220	66	130	139	29	138	83	254	24	80	610	329
IL17A		NM_002190.2	NM_002190.2:183	Endogenous	mRNA	0	3.31	1	14	80.1	4	4	1	3	3	1	3	3	2	5	6	3	2	1	4	1	2	1	2	4	1	2	4	1	1	1	1	1	2	1	2	2	3	3	9	4	6	7	14
IL18		NM_001243211.1	NM_001243211.1:392	Endogenous	mRNA	100	373	39	1745	105.24	648	417	209	86	76	294	73	176	105	86	79	228	126	212	122	222	414	39	67	101	162	124	495	334	133	127	207	322	95	57	51	61	161	47	467	1064	78	1745	1128
IL18R1		NM_001282399.1	NM_001282399.1:683	Endogenous	mRNA	53.7	40.89	3	461	162.92	26	47	11	18	6	10	13	15	6	30	33	22	29	24	10	37	5	10	16	6	16	20	37	6	25	9	13	23	8	30	10	3	19	19	133	9	14	461	76
IL1A		NM_000575.3	NM_000575.3:2001	Endogenous	mRNA	38.89	28.07	1	353	181.01	8	20	3	9	5	11	3	8	13	26	2	2	10	34	4	9	5	5	6	7	4	5	353	15	7	10	4	1	5	2	9	5	5	4	33	29	21	107	33
IL1B		NM_000576.2	NM_000576.2:1122	Endogenous	mRNA	59.26	41.39	1	325	134.58	31	28	1	22	10	30	14	27	32	19	16	13	27	85	16	5	28	7	8	21	37	10	17	14	16	23	34	19	11	6	24	3	45	22	38	3	39	325	30
IL1R2		NR_048564.1	NR_048564.1:949	Endogenous	mRNA	51.85	63.87	4	660	184.79	30	17	14	8	6	25	14	25	5	145	13	11	22	8	4	48	24	6	10	7	12	8	38	21	13	15	11	4	8	10	17	5	14	23	90	133	27	166	660
IL1RN		NM_000577.3	NM_000577.3:480	Endogenous	mRNA	55.56	39.15	3	491	175.01	21	14	7	27	10	37	4	10	18	41	42	9	18	35	27	29	37	18	4	3	25	10	491	21	18	18	25	5	5	25	10	21	16	8	81	89	7	64	22
IL2		NM_000586.2	NM_000586.2:300	Endogenous	mRNA	0	5.22	1	14	60.29	5	10	1	1	5	2	3	4	6	4	6	9	3	14	4	3	4	1	3	3	7	1	5	3	3	2	5	1	2	2	2	1	3	6	6	5	7	9	6
IL21R		NM_021798.3	NM_021798.3:744	Endogenous	mRNA	24.07	16.46	1	99	111.32	25	65	4	4	5	15	2	8	11	9	21	13	19	27	8	13	8	4	4	2	14	15	9	4	9	9	35	18	4	14	5	2	16	5	15	2	3	99	8
IL22RA1		NM_021258.2	NM_021258.2:2524	Endogenous	mRNA	29.63	27.2	2	348	185.84	14	4	3	11	8	4	5	7	8	25	24	12	8	10	17	18	6	8	4	4	11	19	28	6	3	7	2	28	11	10	5	2	6	4	89	12	16	43	348
IL24		NM_001185158.1	NM_001185158.1:380	Endogenous	mRNA	0	3.37	1	17	84.37	7	1	1	1	1	1	1	3	2	3	6	2	2	1	2	2	1	2	4	5	4	5	3	1	2	1	17	1	3	1	1	1	3	2	8	4	1	6	5
IL2RA		NM_000417.2	NM_000417.2:1222	Endogenous	mRNA	62.96	52.44	4	286	117.91	216	150	10	13	11	33	21	19	9	14	13	47	30	112	5	18	12	25	30	8	39	28	42	14	60	26	63	28	4	11	13	5	20	12	25	9	22	163	57
IL2RB		NM_000878.2	NM_000878.2:1980	Endogenous	mRNA	75.93	96.54	5	848	148.96	89	207	9	8	8	37	24	42	29	21	50	48	35	47	11	18	23	7	14	17	44	26	20	11	59	54	91	69	10	40	21	5	45	11	138	25	21	391	135
IL2RG		NM_000206.1	NM_000206.1:595	Endogenous	mRNA	96.3	191.52	12	1018	114.91	229	845	25	40	60	69	27	226	125	22	60	197	174	156	36	115	109	12	44	42	204	96	46	56	127	243	357	240	25	116	67	14	237	43	191	22	29	1018	789
IL32		NM_004221.4	NM_004221.4:358	Endogenous	mRNA	100	943.91	66	3185	77.2	955	1005	311	439	162	1085	133	474	304	66	1051	759	1138	2276	684	1713	284	402	271	256	810	489	490	631	1233	413	1460	684	301	850	580	825	1002	873	2532	201	297	1785	3185
IL33		NM_033439.3	NM_033439.3:1842	Endogenous	mRNA	81.48	153.96	5	1080	141.77	80	260	9	36	40	12	84	114	19	105	127	210	54	82	52	136	5	17	220	88	62	14	69	13	96	67	21	60	36	131	33	7	63	8	346	15	29	1080	142
IL34		NM_001172771.1	NM_001172771.1:1404	Endogenous	mRNA	46.3	39.31	2	282	124.19	14	33	11	8	16	16	14	43	5	3	2	21	23	15	15	15	10	13	14	11	8	24	26	26	24	20	7	17	8	7	9	7	9	9	61	12	60	137	40
IL4		NM_172348.1	NM_172348.1:535	Endogenous	mRNA	0	2.02	1	6	60.48	3	1	1	4	2	1	1	1	1	2	1	1	4	1	3	1	3	1	1	1	2	1	1	1	1	2	2	1	3	1	1	1	2	1	5	1	3	3	2
IL6		NM_000600.3	NM_000600.3:484	Endogenous	mRNA	57.41	85.96	2	2521	396.85	122	73	2	7	3	10	26	19	8	5	11	26	21	33	8	8	7	53	41	12	61	7	10	8	24	9	33	37	8	20	103	3	26	13	105	32	15	240	10
IL6R		NM_000565.3	NM_000565.3:846	Endogenous	mRNA	100	286.04	26	1945	110.35	138	204	42	140	86	60	38	75	108	376	404	117	68	101	121	327	167	41	52	328	228	41	39	63	119	418	196	88	26	263	45	506	81	87	810	416	500	537	647
IL7R		NM_002185.3	NM_002185.3:1355	Endogenous	mRNA	90.74	185.81	9	1065	128.09	643	585	34	15	27	99	22	66	37	19	100	111	204	753	19	128	128	41	24	25	131	120	87	29	89	207	112	56	27	70	88	10	86	79	201	21	9	659	273
INHBA		NM_002192.2	NM_002192.2:1914	Endogenous	mRNA	88.89	127.81	5	781	125.94	67	63	61	29	11	180	53	27	60	21	40	20	131	125	44	32	5	166	53	41	49	120	127	70	157	14	26	21	56	93	137	32	77	104	187	12	76	156	9
IRF1		NM_002198.2	NM_002198.2:557	Endogenous	mRNA	100	607.67	63	3065	110.29	211	587	164	249	101	255	63	208	189	70	217	328	326	375	325	239	182	108	68	225	298	203	112	197	223	452	1162	589	115	169	118	161	486	184	913	1609	1166	2256	1462
IRF2		NM_002199.3	NM_002199.3:1624	Endogenous	mRNA	100	277.54	73	1438	89.61	207	301	87	119	98	143	141	107	73	110	153	154	176	211	115	132	185	108	95	97	144	142	121	160	152	151	224	154	75	105	87	85	133	77	758	261	204	743	528
IRF3		NM_001197122.1	NM_001197122.1:607	Endogenous	mRNA	100	397.74	77	1780	91.63	184	285	183	246	80	169	160	129	82	91	129	152	131	139	136	161	142	198	104	77	128	423	165	164	170	210	189	185	169	118	86	283	173	88	765	1016	641	659	681
IRF4		NM_002460.1	NM_002460.1:325	Endogenous	mRNA	70.37	134.8	1	1090	155.23	96	767	7	10	104	23	20	112	187	3	25	149	139	75	18	13	25	6	37	5	304	73	22	8	49	84	537	709	69	369	33	1	146	16	55	16	10	230	1090
IRF5		NM_002200.3	NM_002200.3:1845	Endogenous	mRNA	98.15	81.59	18	298	84.3	110	121	18	35	25	59	33	38	28	24	35	57	43	41	43	62	194	76	33	67	69	56	37	36	90	82	47	47	23	42	22	33	76	23	150	41	31	246	56
IRF7		NM_004029.2	NM_004029.2:1705	Endogenous	mRNA	100	395.78	51	1234	73.66	612	777	55	319	201	272	147	253	179	128	241	335	478	263	214	419	191	238	64	51	178	111	136	163	282	346	287	271	150	134	204	118	281	183	1234	907	747	610	436
IRF8		NM_002163.2	NM_002163.2:1245	Endogenous	mRNA	98.15	198.72	15	954	112.39	268	844	37	73	29	92	35	139	58	70	99	163	159	161	35	98	192	30	49	45	129	88	53	57	138	149	153	107	26	74	70	15	181	43	414	33	64	954	322
IRF9		NM_006084.4	NM_006084.4:723	Endogenous	mRNA	100	575.33	113	1832	60.22	270	537	225	458	317	436	116	560	258	138	217	496	396	558	311	636	407	337	113	264	340	458	259	399	307	979	571	833	163	244	373	588	429	318	1118	1061	678	944	493
ISG15		NM_005101.3	NM_005101.3:305	Endogenous	mRNA	100	1598.93	83	17333	161.16	334	1019	160	1426	552	975	169	707	1308	148	328	1022	2110	447	746	840	429	2915	88	197	820	1512	435	179	947	2082	765	894	83	368	869	802	1246	566	1556	1860	1962	1942	478
ITGA1		NM_181501.1	NM_181501.1:502	Endogenous	mRNA	98.15	316.59	11	1157	83.14	198	195	70	197	27	156	72	109	62	224	370	133	238	242	131	246	11	173	80	240	134	142	248	119	426	110	160	133	163	262	238	74	251	158	1157	328	315	991	433
ITGA2		NM_002203.3	NM_002203.3:903	Endogenous	mRNA	81.48	95.46	10	527	127.37	112	28	40	21	23	37	19	27	11	47	27	17	80	42	10	26	19	21	13	57	21	37	118	68	38	12	19	24	36	21	19	63	64	19	180	430	270	282	333
ITGA4		NM_000885.5	NM_000885.5:1019	Endogenous	mRNA	98.15	159.39	18	671	91.02	254	480	53	74	41	122	32	127	89	28	82	139	105	105	58	64	164	82	62	71	87	74	116	65	117	116	124	146	23	92	54	18	132	67	234	69	74	671	283
ITGA6		NM_001316306.1	NM_001316306.1:1982	Endogenous	mRNA	100	540.5	85	3448	113.17	245	308	115	395	145	290	183	117	189	131	234	292	285	330	190	221	104	150	97	224	193	85	256	183	316	307	294	177	136	125	115	391	212	134	666	1046	211	1229	3448
ITGAE		NM_002208.4	NM_002208.4:3647	Endogenous	mRNA	100	196.91	31	974	107.51	136	153	87	67	44	79	57	62	52	31	50	62	94	89	35	52	80	59	86	72	47	143	122	74	72	69	95	73	59	44	42	51	68	57	809	190	457	412	314
ITGAL		NM_002209.2	NM_002209.2:3905	Endogenous	mRNA	88.89	113.72	2	631	109.65	182	631	19	45	25	43	38	88	58	67	75	136	61	61	30	73	149	10	32	33	93	45	32	36	79	92	208	130	15	95	30	2	81	14	186	15	26	392	168
ITGAM		NM_000632.3	NM_000632.3:1400	Endogenous	mRNA	88.89	94.72	9	612	127.51	136	60	21	55	27	66	18	38	71	20	33	65	40	86	33	71	612	32	31	42	60	46	61	41	37	28	66	40	9	23	18	12	80	23	108	14	21	429	48
ITGAV		NM_001144999.2	NM_001144999.2:2701	Endogenous	mRNA	100	1691.02	330	8207	92.8	1437	758	791	1298	330	1115	541	522	483	636	815	619	2208	1395	1467	836	579	1003	438	1527	580	845	1341	514	1029	2350	752	409	969	599	1037	1229	1075	944	1749	5679	3941	4996	1220
ITGAX		NM_000887.4	NM_000887.4:561	Endogenous	mRNA	100	324.93	34	2561	130.59	343	417	60	208	66	131	44	153	161	110	107	207	189	352	119	261	291	128	34	99	212	149	99	176	146	171	256	136	70	87	103	34	274	99	615	50	100	2561	281
ITGB2		NM_000211.3	NM_000211.3:1412	Endogenous	mRNA	100	851.13	42	5911	123.43	1177	1107	158	492	120	607	106	417	490	138	285	694	379	598	251	655	2548	250	193	202	603	285	273	646	562	245	745	532	100	218	228	142	685	288	1310	42	156	5911	502
ITGB3		NM_000212.2	NM_000212.2:4485	Endogenous	mRNA	79.63	156.57	2	1682	196.82	163	48	113	39	6	35	33	91	19	56	56	29	126	90	10	115	14	25	37	37	7	18	27	145	81	10	79	2	27	15	34	10	39	25	168	623	18	1414	61
ITGB8		NM_002214.2	NM_002214.2:2609	Endogenous	mRNA	100	2961.31	45	22888	152.14	399	1319	1041	1103	1032	1434	2453	2202	590	251	564	1028	736	749	883	453	994	645	558	710	104	1431	579	6197	2290	2637	323	1333	1163	45	402	798	2150	1741	5398	22888	562	3560	271
ITPK1		NM_001142593.2	NM_001142593.2:958	Endogenous	mRNA	100	425.87	68	1792	96.37	128	175	175	240	98	147	71	160	161	143	151	205	247	226	137	169	193	103	79	289	194	204	169	304	118	169	161	114	242	86	94	245	171	68	1110	828	643	825	886
JAG1		NM_000214.2	NM_000214.2:3509	Endogenous	mRNA	100	734.7	56	3975	106.13	269	431	140	410	202	328	141	326	56	61	148	332	418	376	88	148	106	223	131	451	181	279	425	412	342	1482	250	208	413	128	367	376	289	244	2790	977	2074	1253	1335
JAG2		NM_002226.4	NM_002226.4:5480	Endogenous	mRNA	33.33	21.56	1	133	120.49	12	6	7	4	9	29	8	3	11	1	6	10	8	13	7	3	3	11	8	16	5	8	7	10	12	29	6	2	19	6	4	18	1	6	49	89	11	13	8
JAK1		NM_002227.1	NM_002227.1:285	Endogenous	mRNA	100	716.19	138	2975	94.24	594	621	212	377	138	344	181	244	146	251	297	347	318	281	304	320	225	272	191	310	181	353	322	209	282	296	307	259	156	253	187	248	302	199	1891	1340	968	1629	1260
JAK2		NM_004972.2	NM_004972.2:455	Endogenous	mRNA	100	352	52	1601	100.65	394	473	112	116	79	166	101	147	111	54	101	259	190	223	214	189	304	65	119	101	161	136	136	120	203	195	232	215	54	123	103	52	178	86	393	136	397	1425	711
JAK3		NM_000215.2	NM_000215.2:1715	Endogenous	mRNA	92.59	143.94	13	602	96.47	146	380	28	31	15	75	16	68	76	13	42	136	93	105	31	194	58	94	57	48	72	32	61	17	113	84	176	88	35	64	51	51	124	33	240	141	57	602	134
KAT2B		NM_003884.4	NM_003884.4:1180	Endogenous	mRNA	100	400.85	68	1908	93.6	235	481	78	186	68	113	155	130	100	204	253	216	152	218	255	161	149	146	92	214	158	100	164	150	157	283	147	236	90	166	137	85	117	104	860	746	670	900	1057
KDR		NM_002253.2	NM_002253.2:336	Endogenous	mRNA	98.15	160.67	13	586	86.47	150	125	50	73	13	75	36	51	33	186	177	286	82	120	77	60	36	103	52	54	51	66	86	76	196	36	69	66	42	86	98	57	105	83	367	82	131	455	150
KIF2C		NM_006845.2	NM_006845.2:1020	Endogenous	mRNA	92.59	206.63	6	1134	122.59	87	159	22	205	48	96	41	69	33	17	66	70	45	24	87	82	91	93	17	109	55	147	125	18	107	127	130	41	54	6	24	118	117	106	1026	727	130	353	87
KIR2DL3		NM_015868.2	NM_015868.2:145	Endogenous	mRNA	1.85	7.35	1	24	66.59	7	18	3	4	5	3	7	3	3	6	8	8	3	6	3	2	4	2	3	9	1	7	7	11	5	4	7	6	6	1	5	3	4	3	10	14	11	19	8
KIR3DL1		NM_001322168.1	NM_001322168.1:466	Endogenous	mRNA	0	5.2	1	17	69.58	7	7	3	4	3	7	2	2	4	4	6	1	3	2	5	5	5	2	1	2	1	4	4	1	1	1	5	1	2	3	3	1	3	3	4	13	7	9	10
KIR3DL2		NM_006737.2	NM_006737.2:884	Endogenous	mRNA	0	2.13	1	11	84.61	2	5	1	1	2	1	2	1	1	2	2	1	3	2	1	1	1	1	1	1	1	2	1	1	1	1	3	1	1	2	1	2	2	1	1	5	2	3	6
KIT		NM_000222.2	NM_000222.2:802	Endogenous	mRNA	44.44	41.39	2	287	137.79	134	21	16	3	16	17	13	6	2	5	17	34	13	61	4	10	5	18	18	18	5	31	38	16	28	16	7	7	13	13	19	7	15	9	137	4	10	101	287
KLRB1		NM_002258.2	NM_002258.2:85	Endogenous	mRNA	61.11	53.04	3	381	117.32	113	125	12	11	18	12	34	30	17	19	44	82	12	24	15	21	82	3	59	16	74	19	19	11	26	37	49	31	8	31	8	4	20	9	129	24	14	81	165
KLRD1		NM_002262.3	NM_002262.3:393	Endogenous	mRNA	59.26	39.33	1	262	110.41	63	96	6	4	16	12	25	12	11	21	23	46	20	27	15	25	14	9	23	16	18	9	11	17	19	21	30	28	42	12	7	1	7	2	92	24	9	83	64
KLRK1		NM_007360.3	NM_007360.3:522	Endogenous	mRNA	75.93	66.2	2	388	116.47	102	172	16	2	11	17	23	33	33	25	27	81	25	44	11	27	44	6	24	20	53	20	22	26	36	47	92	75	13	34	18	9	38	5	104	21	15	328	102
KRAS		NM_004985.3	NM_004985.3:1790	Endogenous	mRNA	100	613.35	67	3506	122.6	280	265	136	190	99	249	216	174	118	72	148	153	241	241	157	203	296	197	119	583	178	302	324	206	268	139	166	114	2424	73	152	67	166	107	1027	592	3506	692	888
LAG3		NM_002286.5	NM_002286.5:1736	Endogenous	mRNA	68.52	63.33	5	350	109.46	28	137	12	21	19	52	12	58	35	15	18	55	60	40	19	43	10	7	14	11	29	49	22	11	44	43	115	60	5	36	20	8	42	14	119	16	42	350	88
LAIR1		NM_001289023.2	NM_001289023.2:864	Endogenous	mRNA	96.3	200.17	17	1339	119.16	388	237	44	105	51	137	44	91	100	20	78	193	138	236	73	206	748	93	99	61	120	95	77	81	177	97	162	112	25	75	69	30	149	70	220	17	38	1339	105
LAMA1		NM_005559.3	NM_005559.3:9002	Endogenous	mRNA	44.44	115.74	2	3246	382.11	20	6	14	5	345	28	7	8	3	6	16	27	51	28	10	8	2	44	17	3	9	55	71	9	16	2	6	11	207	7	16	2	13	15	325	3	60	347	44
LAMB3		NM_000228.2	NM_000228.2:3350	Endogenous	mRNA	94.44	418.17	10	3513	161.97	379	12	342	33	245	156	136	252	45	173	137	85	259	378	51	185	122	32	32	55	16	128	176	511	52	302	156	270	90	10	55	447	119	132	1314	1703	54	84	1411
LAMC2		NM_005562.2	NM_005562.2:1027	Endogenous	mRNA	96.3	872.65	14	12550	214.49	846	92	448	319	307	969	98	403	104	343	146	69	404	1192	46	346	234	17	94	165	35	157	389	1507	492	590	373	445	221	14	84	681	202	237	1028	3208	36	765	552
LCK		NM_005356.4	NM_005356.4:1723	Endogenous	mRNA	77.78	77.07	2	518	133.64	142	425	11	8	9	22	21	69	30	11	21	67	31	35	7	27	33	2	22	20	53	25	19	13	43	84	108	73	10	34	22	3	41	24	106	34	9	300	74
LDHA		NM_001135239.1	NM_001135239.1:1053	Endogenous	mRNA	100	4429.98	706	19022	91.05	2471	1868	2999	3983	1317	2548	1734	2229	1241	2703	2450	2193	3276	2377	4115	3227	2347	3204	927	1006	1671	1405	2348	2924	2004	2185	1494	706	4143	1128	1215	1128	3055	2063	17955	16575	3814	9577	8073
LDHB		NM_001174097.2	NM_001174097.2:1200	Endogenous	mRNA	100	3422.35	355	21873	132.87	1505	1977	1131	477	819	1045	523	1365	926	355	860	1886	1003	1156	1659	1343	1003	546	663	4909	1063	3737	1745	1732	1055	1156	547	1248	1097	387	781	508	1745	1452	6217	1927	16619	3852	1409
LGALS9		NM_002308.3	NM_002308.3:1206	Endogenous	mRNA	100	264.54	24	1100	73.45	455	402	82	168	86	184	72	225	170	24	85	255	226	237	93	365	497	161	88	64	132	212	64	256	265	192	233	219	55	82	119	215	288	86	301	287	78	670	1100
LIF		NM_002309.4	NM_002309.4:3740	Endogenous	mRNA	96.3	176.59	12	1190	124.07	69	162	106	12	23	132	21	144	27	51	154	121	346	213	24	110	71	29	93	28	36	50	186	289	54	257	101	67	97	18	72	84	128	71	154	396	36	225	149
LILRA1		NM_001278318.1	NM_001278318.1:486	Endogenous	mRNA	44.44	28.98	2	153	101.3	50	27	4	17	5	11	7	12	20	10	15	19	21	24	15	36	112	8	15	11	16	12	9	5	23	11	14	8	8	15	11	2	20	5	59	15	22	153	29
LILRA3		NM_001172654.2	NM_001172654.2:890	Endogenous	mRNA	14.81	11.07	1	71	106.99	9	7	2	14	2	4	3	3	5	6	9	6	12	22	8	17	71	6	10	1	11	4	5	7	4	5	7	3	5	6	4	2	8	2	26	10	7	26	11
LILRA5		NM_181879.2	NM_181879.2:545	Endogenous	mRNA	44.44	39.35	2	278	135.86	40	23	4	17	4	8	4	12	16	15	19	31	10	39	14	75	278	13	11	8	32	5	7	14	15	21	20	7	4	13	17	3	29	2	85	2	7	175	52
LILRB2		NM_001278405.1	NM_001278405.1:256	Endogenous	mRNA	83.33	101.74	4	691	125.22	162	92	14	35	14	45	23	31	61	19	56	74	70	121	27	77	484	12	33	21	60	28	36	24	81	18	88	50	5	40	27	4	72	22	165	16	34	691	75
LILRB4		NM_001278426.3	NM_001278426.3:591	Endogenous	mRNA	90.74	163.69	7	1250	134.3	169	242	30	59	22	85	17	37	90	20	52	117	106	185	45	86	441	27	34	42	130	88	57	23	112	38	218	84	14	41	38	14	115	45	209	7	48	1250	109
LOXL2		NM_002318.2	NM_002318.2:40	Endogenous	mRNA	72.22	72.94	5	340	107.34	55	26	52	11	19	66	25	29	10	16	16	12	72	44	18	7	5	93	39	13	23	26	57	34	58	10	13	8	20	21	63	11	28	47	146	65	37	230	63
LRRC32		NM_005512.2	NM_005512.2:3852	Endogenous	mRNA	98.15	311.39	8	2161	136.77	102	133	151	57	34	190	132	58	63	35	101	116	259	183	48	92	8	205	161	171	88	112	343	144	169	50	48	62	84	118	121	109	92	95	537	87	130	711	218
LTB		NM_002341.1	NM_002341.1:330	Endogenous	mRNA	79.63	104.17	5	838	139.48	174	567	10	19	22	29	16	220	38	7	46	184	157	84	9	37	27	5	29	9	56	63	44	8	39	96	121	48	13	29	23	30	99	12	104	21	17	142	139
LTBP1		NM_000627.3	NM_000627.3:1970	Endogenous	mRNA	100	360.19	48	2700	127.61	69	158	138	134	224	300	271	224	80	92	162	175	131	240	68	147	85	116	75	206	112	303	293	116	801	377	48	57	146	290	89	127	187	118	1914	138	247	751	316
LY9		NM_001033667.2	NM_001033667.2:339	Endogenous	mRNA	42.59	31.61	1	270	136.65	34	270	7	1	11	6	8	43	10	13	16	41	29	18	8	6	21	6	8	10	38	10	10	9	22	36	51	45	8	31	7	1	18	4	36	3	12	124	70
LY96		NM_001195797.1	NM_001195797.1:135	Endogenous	mRNA	100	267.46	26	1566	102.18	422	373	97	99	62	186	109	88	114	72	96	264	211	343	73	157	462	168	152	116	191	148	172	120	244	97	182	173	63	180	122	26	231	107	401	40	106	1566	161
LYZ		NM_000239.2	NM_000239.2:381	Endogenous	mRNA	100	3891.39	83	36969	154.7	6605	7243	478	759	756	1233	455	2556	2527	204	919	3570	1431	3268	538	2387	6331	276	840	490	3184	1760	1689	2112	2171	1276	3723	2959	434	1350	605	105	3099	400	4946	83	386	36969	6837
MAGEA1		NM_004988.4	NM_004988.4:344	Endogenous	mRNA	18.52	25.98	1	444	266.37	4	6	3	9	15	1	1	25	65	1	7	59	7	6	5	6	2	9	3	3	30	60	6	3	7	4	10	9	59	2	3	1	2	3	20	16	48	54	7
MAGEA12		NM_001166386.1	NM_001166386.1:567	Endogenous	mRNA	1.85	4.17	1	33	110.3	3	33	1	5	2	3	1	4	2	1	4	3	4	5	3	4	3	1	2	1	3	5	4	1	1	1	1	1	1	1	3	1	2	2	7	4	4	6	6
MAGEA3/A6		NM_005362.3	NM_005362.3:866	Endogenous	mRNA	5.56	8.19	1	98	232.61	3	98	1	92	2	1	3	1	2	1	3	3	3	3	1	1	1	5	1	1	5	4	3	2	5	1	1	1	1	4	7	4	1	3	4	60	9	9	3
MAGEA4		NM_001011548.1	NM_001011548.1:782	Endogenous	mRNA	29.63	31.81	1	245	182.34	3	2	1	5	60	1	9	87	53	4	4	165	4	1	1	3	6	28	5	5	105	245	6	1	2	1	51	24	241	3	3	2	4	1	61	48	204	76	5
MAGEB2		NM_002364.4	NM_002364.4:1026	Endogenous	mRNA	7.41	10.48	1	55	100.16	9	14	1	14	3	3	8	8	1	4	8	4	8	8	9	5	11	4	4	5	5	5	2	8	5	4	6	3	50	3	1	1	5	2	15	13	11	33	18
MAGEC1		NM_005462.4	NM_005462.4:338	Endogenous	mRNA	7.41	14.48	1	345	334.89	3	7	3	72	2	8	1	4	1	4	1	5	5	4	2	11	2	2	5	4	3	11	5	5	1	11	6	2	98	6	4	345	4	1	5	21	3	14	4
MAGEC2		NM_016249.3	NM_016249.3:327	Endogenous	mRNA	5.56	33.19	1	1583	647.89	1	9	2	44	1	1	2	1	6	1	1	2	3	1	2	2	1	2	1	1	13	3	1	1	2	3	1	1	1	2	1	4	1	1	3	9	3	31	1
MAML2		NM_032427.1	NM_032427.1:4125	Endogenous	mRNA	100	212.67	23	787	80.42	115	114	179	136	183	289	77	92	64	25	31	57	214	145	70	89	122	83	72	23	52	216	154	312	134	161	151	143	111	38	124	36	114	100	324	787	363	361	198
MAP3K12		NM_006301.3	NM_006301.3:2680	Endogenous	mRNA	66.67	51.44	2	239	93.8	21	20	25	17	28	15	12	30	10	2	8	65	43	43	8	45	12	64	37	29	6	17	26	44	29	21	9	44	17	14	14	71	27	28	45	11	117	111	20
MAP3K5		NM_005923.3	NM_005923.3:3371	Endogenous	mRNA	100	180.35	25	657	89.68	273	181	25	76	38	95	53	55	47	113	107	135	88	147	68	125	101	36	75	173	73	53	104	135	78	103	86	68	46	76	67	96	86	47	328	138	525	409	252
MAP3K7		NM_003188.3	NM_003188.3:1178	Endogenous	mRNA	100	1044.22	207	5211	99.04	550	571	427	534	779	516	335	360	236	226	277	606	477	547	414	530	501	392	302	368	309	565	605	688	575	403	459	940	561	218	207	826	337	423	3074	2532	1164	1626	891
MAP3K8		NM_001244134.1	NM_001244134.1:493	Endogenous	mRNA	100	332.76	43	1297	95.28	439	225	63	101	113	126	131	138	47	46	91	208	223	208	71	156	818	200	115	211	131	131	108	168	142	131	139	154	80	56	88	73	186	43	538	378	728	1100	163
MAPK10		NM_001318067.1	NM_001318067.1:2280	Endogenous	mRNA	22.22	16.93	1	104	132	13	7	2	4	9	4	8	3	1	5	10	15	4	4	6	6	6	3	30	9	6	6	25	9	51	3	8	4	5	14	6	2	1	3	86	9	10	8	26
MARCO		NM_006770.3	NM_006770.3:1435	Endogenous	mRNA	85.19	403.63	1	6916	249.94	338	45	41	219	17	93	13	72	84	624	436	202	24	220	214	443	6916	51	165	74	458	38	8	47	59	33	78	59	12	119	8	1	51	9	1921	817	80	592	113
MB21D1		NM_138441.2	NM_138441.2:1198	Endogenous	mRNA	100	204.59	21	1121	108.93	158	242	110	105	165	172	27	95	53	47	67	89	125	155	42	113	158	42	39	48	128	81	205	56	130	131	222	131	21	74	46	93	174	74	355	745	80	559	132
MELK		NM_014791.2	NM_014791.2:365	Endogenous	mRNA	96.3	205.28	7	989	115.93	170	152	38	214	40	90	107	45	61	46	66	64	67	56	120	155	69	53	13	158	73	98	84	28	177	138	122	23	80	7	40	63	138	75	989	909	313	458	130
MET		NM_000245.2	NM_000245.2:1488	Endogenous	mRNA	100	450.5	21	3370	139.42	1630	76	101	127	280	115	110	159	41	671	209	215	181	109	142	295	90	23	62	21	172	581	200	1204	49	74	120	211	259	206	34	83	32	62	1309	2372	747	1006	556
MFGE8		NM_001114614.1	NM_001114614.1:328	Endogenous	mRNA	100	1672.59	135	10136	111.83	614	1267	760	135	613	2197	417	1096	409	203	269	877	1509	906	245	893	1411	612	318	654	166	2331	937	2915	416	1182	351	2014	764	861	714	1786	895	778	1354	1329	2830	3801	1668
MFNG		NM_002405.3	NM_002405.3:1768	Endogenous	mRNA	68.52	57.57	6	245	105.28	79	121	6	24	16	16	10	31	17	11	19	50	37	38	14	47	58	9	26	20	22	11	16	13	24	28	24	16	23	19	21	23	23	11	96	18	66	217	116
MGMT		NM_002412.3	NM_002412.3:323	Endogenous	mRNA	100	637	73	3068	97.95	199	168	337	571	349	202	73	211	180	565	468	457	165	472	240	470	229	158	213	459	334	355	239	555	182	160	234	347	302	238	197	214	250	352	2493	1010	1041	1728	582
MICA		NM_000247.1	NM_000247.1:550	Endogenous	mRNA	98.15	118.11	18	541	95.37	75	49	84	34	58	61	50	83	18	35	45	63	58	42	82	103	35	63	52	61	38	75	81	72	63	39	26	65	31	24	30	82	44	49	133	249	114	496	143
MICB		NM_005931.3	NM_005931.3:1387	Endogenous	mRNA	87.04	134.5	9	797	130.32	130	154	22	22	18	77	23	46	27	26	38	47	48	20	106	190	76	42	25	99	30	34	75	18	90	66	130	24	11	30	16	9	52	14	191	247	60	794	58
MKI67		NM_002417.2	NM_002417.2:2005	Endogenous	mRNA	100	714.28	36	4345	126.21	277	503	238	455	122	340	133	227	130	79	255	158	294	190	211	237	236	306	56	580	259	399	398	130	215	342	298	95	260	36	149	174	427	397	4345	1589	718	3162	575
MLANA		NM_005511.1	NM_005511.1:246	Endogenous	mRNA	3.7	7.89	1	34	83.09	4	3	2	7	4	4	1	6	6	1	3	3	15	6	5	5	5	7	4	3	6	6	4	7	3	1	6	2	5	4	3	4	7	2	15	34	14	12	19
MLH1		NM_000249.2	NM_000249.2:1605	Endogenous	mRNA	100	236.8	41	729	74.08	141	182	101	161	100	119	41	79	71	57	127	142	110	162	132	176	156	162	90	237	105	127	111	156	132	133	92	122	108	83	115	141	126	100	675	410	632	409	314
MMP1		NM_002421.2	NM_002421.2:700	Endogenous	mRNA	50	180.56	1	2863	245.01	7	6	43	6	1	415	2	38	426	6	173	8	947	2863	8	4	4	140	2	2	3	349	62	40	54	5	106	1	179	11	35	6	13	202	31	1	6	163	160
MMP7		NM_002423.3	NM_002423.3:265	Endogenous	mRNA	96.3	1919.74	4	21434	191.71	1387	80	278	36	76	671	188	3942	4015	95	136	17	715	700	294	180	149	25	534	545	137	7004	1489	1184	67	101	3236	740	276	33	4846	106	620	1587	4976	580	51	3571	4
MMP9		NM_004994.2	NM_004994.2:2011	Endogenous	mRNA	90.74	403.93	7	4088	193.56	743	588	132	33	51	73	14	274	156	21	86	83	1575	267	41	105	21	95	7	25	89	33	574	62	136	89	206	51	295	32	51	9	402	90	264	7	20	4088	87
MMRN2		NM_024756.2	NM_024756.2:3040	Endogenous	mRNA	98.15	171.54	20	862	121.53	56	68	24	222	56	97	44	62	52	27	66	81	155	89	31	109	33	39	60	65	31	20	60	49	102	100	50	89	27	66	100	38	112	43	186	37	596	317	186
MRC1		NM_002438.2	NM_002438.2:525	Endogenous	mRNA	94.44	208.8	2	1143	116.02	581	150	47	67	55	81	67	61	34	216	212	216	17	230	107	206	555	89	104	54	205	35	192	213	142	59	108	136	24	127	27	20	71	34	571	2	24	794	176
MRE11		NM_001330347.1	NM_001330347.1:2169	Endogenous	mRNA	100	475.15	60	1804	80.98	294	315	230	291	185	368	245	266	134	60	260	160	240	140	401	383	308	200	127	157	187	672	337	328	354	297	242	254	255	108	254	254	197	184	1678	1002	867	973	243
MS4A1		NM_021950.3	NM_021950.3:161	Endogenous	mRNA	35.19	102.07	1	2423	331.47	163	2423	4	9	6	4	20	520	9	7	22	158	178	28	2	16	14	10	17	6	20	13	6	3	9	135	9	75	9	13	10	1	161	8	41	20	13	96	13
MS4A2		NM_000139.3	NM_000139.3:126	Endogenous	mRNA	7.41	6.87	1	28	107.22	4	5	2	1	2	8	4	4	3	3	6	16	5	13	1	3	1	1	8	3	1	1	12	4	3	1	4	2	1	3	1	2	1	2	16	2	1	18	28
MS4A4A		NM_001243266.1	NM_001243266.1:692	Endogenous	mRNA	98.15	447.26	5	2985	134.93	1188	485	37	126	84	178	160	103	160	127	181	517	158	446	90	467	1716	182	300	135	260	126	153	133	539	146	226	163	24	154	149	57	124	65	621	5	89	2985	237
MS4A6A		NM_152852.2	NM_152852.2:146	Endogenous	mRNA	83.33	87.41	3	521	119.99	230	152	13	24	18	29	24	22	27	35	71	84	19	60	23	66	251	33	31	25	48	32	20	22	102	28	52	41	3	37	27	14	36	17	167	5	24	521	118
MSH2		NM_000251.1	NM_000251.1:2514	Endogenous	mRNA	100	645.19	54	2366	91	154	373	247	344	559	302	227	218	225	70	176	312	289	198	231	364	213	171	94	353	249	1025	431	252	307	375	264	377	475	54	137	235	461	275	2035	1641	1081	1275	456
MSH6		NM_000179.2	NM_000179.2:1015	Endogenous	mRNA	100	187.22	30	532	80.9	53	107	86	144	135	95	40	64	79	57	89	90	94	91	127	95	65	67	30	129	91	286	124	85	84	99	84	64	100	32	57	70	111	74	489	407	294	532	127
MTOR		NM_004958.3	NM_004958.3:3444	Endogenous	mRNA	100	483.43	91	2739	106.53	166	286	115	344	158	213	134	202	149	114	172	174	198	131	137	178	158	235	91	335	126	405	164	93	228	214	192	149	311	101	139	215	204	192	745	1029	624	644	701
MX1		NM_001144925.2	NM_001144925.2:1369	Endogenous	mRNA	100	593.57	23	4279	121.61	78	809	60	363	343	204	74	411	191	36	147	280	484	193	850	496	171	888	48	179	163	627	84	158	336	452	336	446	23	120	261	134	506	152	947	295	1455	1318	311
MXI1		NM_001008541.1	NM_001008541.1:2037	Endogenous	mRNA	100	138.76	32	746	97.59	54	52	62	69	246	89	68	150	35	78	47	75	100	48	59	71	47	52	83	40	68	87	49	88	81	32	50	141	50	37	47	58	82	63	381	167	263	106	332
MYC		NM_002467.3	NM_002467.3:1615	Endogenous	mRNA	100	705.59	60	3046	92.91	597	359	425	286	771	282	281	531	450	60	120	461	295	174	499	749	989	364	224	482	131	836	161	430	127	411	657	437	414	80	245	519	459	726	1089	2422	457	776	541
MYCT1		NM_025107.2	NM_025107.2:159	Endogenous	mRNA	74.07	55.72	4	276	103.95	24	78	21	28	6	28	17	35	11	42	44	62	14	38	22	29	4	21	36	24	19	13	31	17	53	10	9	21	20	47	27	15	28	18	181	8	64	117	106
MYD88		NM_002468.3	NM_002468.3:2145	Endogenous	mRNA	100	646.56	96	2680	81.21	759	592	321	355	197	525	210	221	185	396	368	361	324	317	437	411	886	369	221	224	319	272	252	404	398	345	256	280	96	294	162	173	287	159	1188	1631	1269	1341	1355
NBN		NM_002485.4	NM_002485.4:1046	Endogenous	mRNA	100	870.69	153	4105	79.8	598	610	539	668	425	541	153	393	177	182	376	1368	484	467	416	417	377	322	239	356	510	1453	755	647	512	1129	661	491	434	189	358	478	818	324	1656	1818	1235	1499	689
NCAM1		NM_000615.6	NM_000615.6:1134	Endogenous	mRNA	72.22	163.65	3	1205	150.79	10	16	11	117	45	14	28	428	3	48	30	171	9	30	27	35	25	39	15	19	13	52	82	22	5	75	14	184	127	21	108	13	18	217	700	49	13	1205	239
NCR1		NM_001145457.2	NM_001145457.2:409	Endogenous	mRNA	25.93	15.04	1	61	91.27	28	39	4	6	4	8	12	11	10	9	12	12	14	9	2	7	11	1	5	8	4	3	5	2	8	10	12	6	1	4	3	2	8	4	31	17	8	27	20
NDUFA4L2		NM_020142.3	NM_020142.3:563	Endogenous	mRNA	75.93	153.15	4	2708	248.59	113	30	15	68	96	23	49	22	25	8	17	77	119	27	12	16	4	178	51	5	29	41	60	12	73	23	20	8	342	17	32	11	33	17	673	485	109	581	61
NECTIN1		NM_002855.4	NM_002855.4:357	Endogenous	mRNA	100	168.44	21	788	95.45	286	78	50	65	34	109	25	46	57	78	111	54	106	68	62	53	64	54	22	229	58	322	375	51	79	164	55	40	162	38	65	27	70	59	788	134	68	190	334
NECTIN2		NM_001042724.1	NM_001042724.1:1120	Endogenous	mRNA	100	1326.35	177	5509	85.28	865	507	664	1189	350	1109	415	804	261	460	503	577	789	925	458	563	500	639	177	552	327	1870	604	1122	719	1253	693	364	1103	298	469	942	598	403	2249	4350	1364	2408	1898
NEIL1		NM_024608.2	NM_024608.2:1675	Endogenous	mRNA	85.19	89.48	10	374	96.38	95	87	42	31	44	20	27	76	15	64	69	50	22	46	35	51	18	10	30	34	34	65	63	95	81	93	32	110	16	37	19	13	46	12	228	38	224	59	212
NF1		NM_000267.3	NM_000267.3:1260	Endogenous	mRNA	100	365.96	44	1979	109.81	238	122	73	128	117	130	102	131	69	44	117	110	118	170	117	201	81	111	90	216	58	169	93	256	108	143	64	121	120	56	69	91	150	116	1116	1129	529	720	467
NFAM1		NM_145912.5	NM_145912.5:5290	Endogenous	mRNA	48.15	40.02	4	200	116.87	75	44	5	18	5	18	4	8	14	8	10	33	20	32	8	30	106	9	25	7	29	10	12	9	16	10	31	20	8	9	11	8	12	11	67	4	8	200	32
NFATC2		NM_173091.2	NM_173091.2:1840	Endogenous	mRNA	100	176.02	39	647	86.17	134	391	79	61	50	150	67	137	51	59	112	122	131	77	39	60	115	49	56	77	100	87	153	88	74	115	132	183	48	61	41	193	129	75	405	164	49	551	190
NFIL3		NM_001289999.1	NM_001289999.1:1466	Endogenous	mRNA	100	425.06	74	2723	115.49	268	206	81	143	151	245	135	173	74	260	285	155	230	126	229	294	138	162	140	176	224	227	168	114	110	132	143	88	167	92	111	82	196	94	1015	401	438	832	682
NFKB1		NM_003998.3	NM_003998.3:2920	Endogenous	mRNA	100	426.46	129	1366	65.39	618	558	147	228	145	263	129	303	158	146	224	335	380	502	224	369	401	175	162	154	188	196	238	348	282	358	574	252	140	176	169	284	315	186	648	821	340	808	652
NFKB2		NM_001077494.3	NM_001077494.3:1986	Endogenous	mRNA	100	348.98	60	980	72.07	220	473	98	162	177	190	60	233	99	87	148	281	258	272	125	273	219	180	115	82	132	242	190	276	90	153	270	280	214	105	172	201	266	147	722	648	239	755	360
NFKBIA		NM_020529.2	NM_020529.2:1361	Endogenous	mRNA	100	3515.3	606	14039	97.4	4622	2168	630	1941	881	1897	1619	1531	714	825	1419	1690	1590	2210	1107	2871	2985	606	832	1585	1664	3150	1424	1066	2625	4021	2046	1489	1255	900	1012	1373	2075	744	14008	3220	3402	5479	3549
NFKBIE		NM_004556.2	NM_004556.2:876	Endogenous	mRNA	94.44	85	8	372	86.23	113	112	18	32	22	46	8	56	39	27	33	75	104	87	36	43	75	33	15	32	40	46	43	43	44	39	79	59	40	24	28	41	105	28	144	80	80	372	72
NGFR		NM_002507.3	NM_002507.3:512	Endogenous	mRNA	59.26	63.46	1	525	157.28	42	48	20	18	4	3	4	18	1	68	79	83	12	35	30	39	2	9	51	24	25	7	29	9	11	16	7	5	12	70	10	5	5	11	313	21	79	224	78
NID2		NM_007361.3	NM_007361.3:1995	Endogenous	mRNA	94.44	248.11	6	1777	142.87	163	96	168	26	43	120	46	68	46	143	51	116	196	366	37	42	7	231	95	99	18	165	244	168	210	36	70	74	64	37	185	64	110	194	191	6	81	997	177
NKG7		NM_005601.3	NM_005601.3:633	Endogenous	mRNA	92.59	181.57	2	1267	127.05	202	567	36	20	25	47	95	136	106	41	93	191	124	234	26	73	98	2	73	51	104	36	23	46	152	86	345	179	24	87	18	7	79	24	239	50	29	1267	161
NLRC5		NM_032206.4	NM_032206.4:3668	Endogenous	mRNA	96.3	129.72	15	437	94.29	105	272	24	31	42	71	25	60	51	15	33	78	87	146	72	61	55	44	33	28	76	58	46	30	58	60	166	107	15	44	39	46	81	55	154	27	109	333	191
NLRP3		NM_001079821.2	NM_001079821.2:3335	Endogenous	mRNA	29.63	24.19	1	346	206.19	30	10	3	7	3	9	7	3	9	1	3	5	6	14	5	5	20	3	10	5	5	2	3	1	7	4	3	5	3	4	3	7	9	3	50	7	23	92	23
NOD2		NM_022162.1	NM_022162.1:4080	Endogenous	mRNA	77.78	65.39	3	272	101.6	103	95	12	21	28	47	28	31	46	10	18	46	51	45	13	63	132	18	10	60	49	27	38	15	59	21	61	46	16	22	18	3	39	16	63	11	272	175	46
NOS2		NM_000625.4	NM_000625.4:1005	Endogenous	mRNA	1.85	4.72	1	39	121.85	3	5	2	1	1	2	1	7	2	1	4	3	3	6	8	2	2	2	2	2	1	3	1	3	1	3	1	2	2	3	1	3	2	2	8	5	8	5	39
NOTCH1		NM_017617.3	NM_017617.3:2999	Endogenous	mRNA	100	155.13	30	573	79.59	107	202	53	79	39	73	62	60	30	31	101	104	112	133	48	147	54	128	33	86	125	112	89	99	95	77	62	61	117	59	99	108	161	84	361	124	40	313	323
NOTCH2		NM_024408.3	NM_024408.3:2842	Endogenous	mRNA	100	1020.83	250	4318	91.71	914	501	384	1260	549	563	339	602	268	250	447	445	542	491	271	471	513	482	264	656	300	322	624	507	655	722	337	537	298	279	445	493	466	498	1998	2136	920	2222	683
NRAS		NM_002524.4	NM_002524.4:2168	Endogenous	mRNA	100	887.44	143	5885	112.92	474	469	302	442	391	447	392	267	168	175	252	287	596	260	419	396	450	430	255	308	309	339	387	216	598	426	447	255	247	143	274	296	481	328	2338	2382	1403	1719	1143
NT5E		NM_002526.3	NM_002526.3:3526	Endogenous	mRNA	98.15	225.87	10	1496	108.54	105	96	75	57	42	182	102	55	37	263	148	93	140	221	81	88	10	182	165	96	90	138	128	432	128	25	57	115	44	166	165	46	83	132	291	426	58	340	641
OAS1		NM_001032409.1	NM_001032409.1:805	Endogenous	mRNA	100	681.15	33	3189	101.41	181	718	135	542	188	356	99	363	191	127	254	408	590	324	599	776	662	466	73	128	307	610	155	273	364	824	340	427	33	192	313	164	581	328	1204	700	2633	1905	3189
OAS2		NM_016817.2	NM_016817.2:380	Endogenous	mRNA	100	710.39	58	3044	86.54	354	1447	104	560	255	462	154	538	247	76	263	584	901	398	481	809	690	725	71	143	345	697	226	176	666	916	726	652	58	304	609	182	695	336	953	85	1421	2150	323
OAS3		NM_006187.3	NM_006187.3:2354	Endogenous	mRNA	100	395.81	33	1693	82.26	128	411	141	331	185	300	77	212	227	37	135	351	492	221	236	377	306	383	41	108	221	416	146	99	285	684	308	311	33	123	273	188	376	242	553	298	1067	1010	234
OASL		NM_003733.2	NM_003733.2:1570	Endogenous	mRNA	90.74	113.93	2	1628	199.65	28	111	13	89	34	65	25	43	32	33	28	78	69	33	32	76	61	57	12	24	41	48	19	12	44	101	70	45	2	22	54	34	59	33	149	38	173	286	1628
OLFML2B		NM_015441.1	NM_015441.1:2920	Endogenous	mRNA	94.44	270.44	4	1670	132.31	318	237	160	32	18	155	133	80	84	4	38	124	345	408	59	44	96	297	166	136	24	182	259	131	398	41	63	70	73	123	227	37	155	239	120	10	49	1248	72
OLR1		NM_002543.3	NM_002543.3:254	Endogenous	mRNA	68.52	81.37	1	459	130.17	228	12	20	70	7	76	5	19	59	8	21	35	20	50	21	146	357	21	9	39	41	54	52	33	52	8	56	34	7	17	46	1	126	30	136	4	19	385	5
OTOA		NM_001161683.1	NM_001161683.1:1693	Endogenous	mRNA	1.85	5.31	1	24	87.86	3	3	2	3	2	4	1	1	2	3	4	3	1	3	3	2	3	3	2	6	1	5	3	2	1	3	4	4	4	1	1	3	1	1	24	7	5	7	11
P2RY13		NM_023914.2	NM_023914.2:2350	Endogenous	mRNA	77.78	74.15	2	401	114.76	265	112	8	15	17	38	28	51	31	49	42	60	29	67	18	51	108	6	30	30	46	21	31	11	49	30	40	46	9	36	20	17	40	18	153	2	21	401	50
P4HA1		NM_000917.3	NM_000917.3:805	Endogenous	mRNA	100	687.74	130	3261	105.05	191	147	378	407	213	356	294	296	130	192	295	209	677	320	356	417	214	480	149	213	344	206	655	321	374	860	163	138	580	218	351	215	418	351	1915	2243	438	1132	362
P4HA2		NM_001017973.1	NM_001017973.1:1748	Endogenous	mRNA	100	229.28	23	1047	94.15	106	38	198	176	44	167	46	78	65	23	67	78	155	153	135	163	43	281	65	197	75	128	218	138	103	109	46	57	141	59	127	73	160	157	367	465	339	740	209
PALMD		NM_017734.4	NM_017734.4:224	Endogenous	mRNA	96.3	213.48	8	1156	116.05	88	54	29	44	311	24	74	31	8	108	177	104	29	126	164	153	59	91	110	146	39	124	43	106	194	230	28	70	16	86	41	143	80	71	493	619	97	163	464
PARP12		NM_022750.3	NM_022750.3:1843	Endogenous	mRNA	100	478.65	54	1849	93.62	343	307	209	255	158	259	87	228	156	73	134	226	261	242	394	475	244	197	54	270	163	274	137	104	173	466	333	207	80	75	120	123	278	132	882	1080	1849	1105	685
PARP4		NM_006437.3	NM_006437.3:1399	Endogenous	mRNA	100	583.31	91	3014	105.16	281	350	221	467	175	197	304	262	151	167	248	171	402	319	221	346	220	191	143	152	114	397	193	436	389	390	204	266	91	117	120	391	251	161	1512	2556	545	1519	1119
PARP9		NM_001146103.1	NM_001146103.1:1188	Endogenous	mRNA	100	661.24	84	3053	93.49	423	510	215	327	280	319	140	438	247	201	241	417	413	441	788	526	393	305	84	186	385	544	172	357	377	459	491	530	140	211	258	315	483	264	1587	2138	1527	1430	384
PC		NM_000920.3	NM_000920.3:262	Endogenous	mRNA	96.3	257.39	12	1701	120.54	202	74	86	440	12	143	61	54	16	893	943	90	73	52	360	645	35	84	57	68	262	64	51	39	49	47	40	33	93	376	79	107	49	28	1701	375	290	291	464
PCK2		NM_001018073.2	NM_001018073.2:1307	Endogenous	mRNA	98.15	324.65	19	2746	141.89	89	88	41	244	26	65	19	69	139	1360	782	88	54	52	299	454	131	32	23	115	440	50	69	53	38	92	111	76	34	402	44	24	90	49	2746	397	975	470	1090
PDCD1		NM_005018.1	NM_005018.1:175	Endogenous	mRNA	27.78	19.26	1	102	112.73	25	102	2	4	8	14	8	20	16	1	8	20	15	14	4	3	9	8	2	8	19	10	9	7	9	21	47	18	5	10	3	3	19	2	18	9	8	91	20
PDCD1LG2		NM_025239.3	NM_025239.3:235	Endogenous	mRNA	83.33	76.31	2	410	108.93	128	133	9	18	22	69	19	35	48	25	25	75	67	113	24	38	25	23	31	22	65	49	48	11	90	24	87	82	17	45	36	7	57	25	129	2	25	410	52
PDGFA		NM_033023.4	NM_033023.4:2390	Endogenous	mRNA	88.89	88.43	5	308	85.46	67	47	32	25	46	51	79	23	24	13	34	45	69	58	21	19	5	106	39	32	14	15	101	45	111	64	23	27	27	27	31	9	38	50	165	82	71	144	154
PDGFB		NM_002608.2	NM_002608.2:1941	Endogenous	mRNA	72.22	59.65	8	281	104.21	49	33	10	21	14	41	11	21	11	9	21	28	43	55	13	45	14	23	15	33	14	37	24	24	39	8	43	23	20	18	20	19	26	18	116	57	37	176	47
PDGFRB		NM_002609.3	NM_002609.3:460	Endogenous	mRNA	96.3	502.7	8	2479	112.7	252	349	265	73	132	417	153	162	144	36	141	278	542	553	107	136	8	522	226	363	95	329	545	251	485	136	175	200	240	243	501	149	394	390	645	14	366	1562	474
PDK1		NM_002610.3	NM_002610.3:401	Endogenous	mRNA	100	648.98	91	2961	111.41	190	656	151	265	360	251	288	308	140	91	194	268	458	123	337	123	102	362	146	172	377	252	147	198	212	279	504	431	352	285	133	107	340	193	2208	846	1989	1128	763
PDZK1IP1		NM_005764.3	NM_005764.3:229	Endogenous	mRNA	87.04	320.04	1	2083	139.67	1488	1	7	59	39	97	41	371	129	136	288	120	49	46	237	498	67	42	16	158	8	54	59	415	67	144	98	98	7	2	20	543	135	91	540	753	159	1690	740
PECAM1		NM_000442.4	NM_000442.4:2492	Endogenous	mRNA	98.15	827.54	20	4936	120.05	606	1477	266	295	147	265	228	309	303	146	265	781	363	772	167	382	558	298	543	367	363	298	368	332	1006	228	550	498	193	519	390	112	542	218	927	20	381	2854	828
PF4		NM_002619.3	NM_002619.3:55	Endogenous	mRNA	0	4.85	1	19	67.52	4	5	5	3	2	3	1	3	2	1	2	8	3	2	2	1	1	3	4	4	8	6	5	3	2	3	5	3	4	2	2	1	4	4	9	10	1	9	19
PFKFB3		NM_004566.3	NM_004566.3:1925	Endogenous	mRNA	90.74	208.2	11	1246	137.41	58	41	52	47	29	27	39	66	21	16	22	43	92	62	46	34	19	63	30	50	39	31	19	30	70	28	34	19	48	11	45	30	72	31	398	365	940	478	151
PFKM		NM_000289.5	NM_000289.5:2672	Endogenous	mRNA	98.15	224.59	8	1623	123.88	79	72	70	36	84	67	67	48	30	8	54	128	174	269	61	129	36	75	81	118	63	88	106	107	126	117	47	99	176	31	48	220	81	84	337	264	412	238	1623
PGPEP1		NM_001300927.1	NM_001300927.1:6607	Endogenous	mRNA	94.44	93.35	13	401	103.01	52	65	16	36	35	38	38	47	34	69	88	37	22	29	47	50	35	40	43	41	36	46	25	55	39	28	27	40	15	34	13	46	34	47	234	54	215	209	322
PIAS4		NM_015897.2	NM_015897.2:454	Endogenous	mRNA	100	212.39	36	842	86.43	154	141	51	91	89	73	39	76	36	47	93	104	126	82	84	168	85	90	50	73	54	139	107	111	131	98	56	77	131	54	79	66	117	74	407	616	397	358	350
PIK3CA		NM_006218.2	NM_006218.2:3296	Endogenous	mRNA	100	600.24	85	3229	100.56	249	293	176	430	257	345	157	322	107	85	202	218	277	202	199	257	174	272	131	321	186	366	352	259	591	521	316	192	254	94	152	502	352	214	1229	1136	582	1379	390
PIK3CD		NM_001350234.1	NM_001350234.1:664	Endogenous	mRNA	96.3	136.63	12	597	94	148	288	20	25	87	78	44	71	44	12	41	145	101	62	36	48	105	60	48	76	47	58	50	47	36	57	82	80	26	46	55	36	83	52	214	112	63	441	93
PIK3CG		NM_001282426.1	NM_001282426.1:1805	Endogenous	mRNA	94.44	103.57	11	493	108.29	143	349	21	46	29	66	22	81	50	20	30	81	72	52	23	30	162	22	37	35	65	50	32	38	59	74	104	94	11	55	24	22	97	16	117	444	34	493	127
PIK3R1		NM_001242466.1	NM_001242466.1:889	Endogenous	mRNA	100	321.48	50	1177	87.24	210	241	111	154	109	120	154	140	50	248	236	174	119	227	76	175	131	187	138	135	154	158	173	186	165	173	64	111	66	162	116	56	126	136	1113	542	221	658	535
PIK3R2		NM_005027.3	NM_005027.3:344	Endogenous	mRNA	100	542.54	104	4862	129.66	468	203	147	233	555	312	187	166	304	104	221	333	264	165	301	259	261	418	235	490	138	812	229	296	437	414	212	113	124	105	201	234	291	222	992	362	1891	579	552
PIK3R5		NM_014308.3	NM_014308.3:3275	Endogenous	mRNA	92.59	114.5	11	566	111.85	213	211	27	61	27	36	44	46	52	15	47	72	48	85	43	122	310	34	42	27	79	32	35	36	86	46	98	61	11	47	43	14	65	22	188	16	26	489	88
PKM		NM_001206796.2	NM_001206796.2:1533	Endogenous	mRNA	100	6675.06	355	41242	108.6	1743	2219	4002	4189	1896	4757	1316	2736	2390	355	2478	1352	3692	3485	1953	3172	2576	2050	837	1429	1900	3474	2922	4122	3272	4474	2374	1879	3553	657	1629	6289	4665	2252	10007	27275	7541	17064	10432
PLA1A		NM_015900.2	NM_015900.2:1250	Endogenous	mRNA	51.85	40.48	1	245	122.22	11	129	3	32	5	9	10	92	9	119	161	22	14	30	18	66	5	9	3	4	37	5	15	12	17	16	15	12	4	49	21	1	10	3	245	7	21	37	66
PLA2G2A		NM_000300.2	NM_000300.2:715	Endogenous	mRNA	61.11	333.43	1	4072	203.75	89	55	94	686	1	1	26	7	1	400	88	1173	9	585	236	844	103	2	391	30	78	8	7	45	6	39	7	18	5	203	11	1	2	16	2081	18	8	387	788
PLOD2		NM_182943.2	NM_182943.2:2588	Endogenous	mRNA	100	660.72	50	4314	115.24	756	50	215	267	121	380	186	430	78	116	196	119	407	313	384	222	53	638	186	371	217	106	265	186	580	167	144	57	450	191	255	101	279	322	1906	1868	663	4314	426
PMS2		NM_000535.6	NM_000535.6:894	Endogenous	mRNA	100	267.19	35	1716	114.23	135	222	56	120	106	85	110	62	59	52	122	119	133	129	101	99	64	80	54	199	39	143	129	202	98	160	64	102	94	35	74	94	100	60	848	566	712	602	261
PNOC		NM_001284244.1	NM_001284244.1:241	Endogenous	mRNA	44.44	85.94	1	558	171.69	4	16	5	2	62	8	13	155	15	10	23	45	53	3	12	1	2	8	10	1	19	94	100	16	115	46	365	32	6	11	67	2	10	15	63	558	4	412	24
POLD1		NM_001256849.1	NM_001256849.1:1356	Endogenous	mRNA	85.19	86.3	11	294	97.38	42	37	33	55	74	33	15	26	16	11	15	24	25	16	34	39	34	32	18	28	25	144	33	36	29	34	31	26	32	12	22	45	59	20	222	291	192	165	71
PPARG		NM_005037.5	NM_005037.5:434	Endogenous	mRNA	64.81	95.15	2	1127	187.32	150	30	16	27	6	9	15	14	14	65	46	64	15	16	28	57	99	13	48	16	24	17	40	22	28	10	31	8	15	40	34	5	13	10	152	2	275	123	1127
PPARGC1B		NM_001172699.1	NM_001172699.1:1010	Endogenous	mRNA	100	257.85	21	1403	116.37	52	90	85	159	98	71	39	75	58	31	81	166	146	70	114	156	90	57	39	88	88	86	34	104	58	216	146	99	104	21	83	140	183	102	842	365	333	307	627
PRF1		NM_001083116.1	NM_001083116.1:631	Endogenous	mRNA	37.04	21.35	1	89	99.68	27	89	2	3	3	10	5	13	12	5	14	21	19	32	3	10	23	10	6	14	12	9	6	4	20	19	62	21	1	19	3	1	13	5	26	7	5	73	32
PRKAA2		NM_006252.3	NM_006252.3:4014	Endogenous	mRNA	46.3	62.91	2	346	138.57	4	7	23	4	3	10	47	36	3	13	5	8	6	46	35	6	10	7	17	29	3	26	20	11	14	6	14	15	46	9	4	2	6	17	244	259	9	75	284
PRKACB		NM_182948.2	NM_182948.2:805	Endogenous	mRNA	100	213.17	33	1238	115.75	106	306	51	38	47	68	51	57	33	55	59	111	75	105	46	75	117	104	53	152	72	134	107	44	123	88	66	94	45	84	62	53	80	82	503	55	531	729	1238
PRKCA		NM_002737.2	NM_002737.2:818	Endogenous	mRNA	100	209.06	24	719	88.22	171	124	120	103	29	85	80	52	44	97	130	218	222	130	44	211	83	53	75	119	105	179	112	194	54	76	90	73	60	75	24	315	230	90	353	375	39	539	605
PRKX		NM_005044.4	NM_005044.4:462	Endogenous	mRNA	25.93	25.63	1	252	185.65	4	7	2	10	15	7	9	4	1	2	1	7	1	9	4	12	14	3	1	4	5	4	5	5	8	13	3	5	1	2	3	14	6	25	48	71	33	57	15
PRLR		NM_000949.5	NM_000949.5:990	Endogenous	mRNA	42.59	85.91	1	2159	350.75	12	10	14	25	2	12	10	4	1	88	120	9	23	35	27	53	19	10	6	5	17	12	94	20	8	13	8	4	16	51	8	3	4	4	280	20	2159	36	149
PROM1		NM_001145847.1	NM_001145847.1:596	Endogenous	mRNA	57.41	253.48	1	3149	264.49	26	5	3	4	51	133	69	191	4	39	44	15	25	61	12	34	171	2	14	211	17	809	44	42	11	6	1	11	1	7	10	1	17	91	303	25	31	280	3148
PRR5		NM_015366.3	NM_015366.3:1635	Endogenous	mRNA	98.15	84.07	14	287	81.9	58	59	53	50	14	51	35	29	24	34	64	45	70	36	25	28	34	59	36	40	39	60	52	56	30	49	55	24	34	28	38	21	37	41	189	137	72	77	160
PSMB10		NM_002801.3	NM_002801.3:249	Endogenous	mRNA	100	394.13	53	1444	89.06	335	477	191	269	136	281	53	184	225	117	169	221	194	411	193	268	352	71	56	168	257	116	80	280	162	250	571	245	60	139	140	105	276	113	503	755	457	1306	1058
PSMB5		NM_001130725.1	NM_001130725.1:426	Endogenous	mRNA	100	829	123	2793	90.41	367	367	354	447	296	465	123	282	196	221	318	542	318	384	219	335	207	334	175	399	233	458	481	347	400	380	368	325	420	141	259	397	220	262	1882	2395	906	1417	1458
PSMB8		NM_004159.4	NM_004159.4:1080	Endogenous	mRNA	100	468.41	44	1870	93.22	408	472	162	164	300	283	57	178	202	132	168	309	247	352	298	569	280	146	101	182	214	198	172	252	213	302	707	301	44	127	105	254	313	206	662	789	697	1695	828
PSMB9		NM_002800.4	NM_002800.4:394	Endogenous	mRNA	100	429.72	28	3126	127.44	384	600	67	88	151	237	44	157	267	60	115	228	229	278	230	530	191	72	86	123	213	188	129	111	191	273	1126	369	28	132	88	50	380	125	433	330	520	3126	533
PTCD2		NM_001284403.1	NM_001284403.1:326	Endogenous	mRNA	94.44	116.83	13	421	96.92	48	54	56	88	75	47	18	44	13	36	41	49	52	56	30	60	31	32	30	63	45	71	64	62	69	61	32	78	52	37	17	69	105	47	399	250	108	230	131
PTEN		NM_000314.6	NM_000314.6:6696	Endogenous	mRNA	100	423.07	69	2303	109.59	285	263	142	196	160	184	157	131	85	157	200	197	303	224	124	221	119	196	172	142	120	263	250	390	200	234	69	176	86	140	134	74	202	189	863	224	532	790	480
PTGER4		NM_000958.2	NM_000958.2:975	Endogenous	mRNA	92.59	92.57	14	446	97.47	125	138	28	29	42	38	39	48	28	14	43	71	77	68	18	37	120	35	40	24	71	38	37	46	68	76	76	65	22	33	37	19	38	24	115	18	69	263	446
PTGS2		NM_000963.1	NM_000963.1:495	Endogenous	mRNA	20.37	18.7	1	247	185.49	17	16	5	4	3	1	14	24	3	6	7	9	6	10	4	4	9	14	6	4	6	8	2	3	6	18	4	7	9	4	6	2	11	3	13	7	6	49	22
PTPN11		NM_001330437.1	NM_001330437.1:228	Endogenous	mRNA	100	974.44	162	4855	89.15	651	668	569	417	342	590	374	395	162	228	411	566	493	412	426	552	368	496	380	698	409	643	585	659	604	452	336	318	470	247	255	299	493	584	2344	997	1817	1526	1237
PTPRC		NM_080921.3	NM_080921.3:99	Endogenous	mRNA	98.15	178.02	7	916	111.49	337	668	28	48	37	70	41	151	84	23	65	183	116	186	45	103	317	27	74	28	136	72	55	52	118	156	155	154	22	77	43	7	101	38	252	25	33	916	169
PVR		NM_001135768.2	NM_001135768.2:448	Endogenous	mRNA	100	150.96	23	595	85.11	131	105	67	185	31	79	73	74	23	64	67	64	55	56	62	113	66	131	36	131	35	83	58	67	70	75	90	29	68	48	39	86	64	42	337	462	307	200	250
PVRIG		NM_024070.3	NM_024070.3:1390	Endogenous	mRNA	62.96	59.59	8	296	105.85	60	102	11	15	19	14	8	32	16	9	39	23	15	21	47	28	10	15	10	14	12	39	29	20	18	34	19	21	17	13	8	23	37	17	162	108	105	147	74
RAD50		NM_005732.3	NM_005732.3:1357	Endogenous	mRNA	100	700.26	138	3702	94.46	237	390	296	473	451	321	138	223	206	178	316	305	473	392	420	608	241	258	168	508	292	410	401	633	533	656	345	553	473	171	191	269	595	283	1703	2139	1467	1275	757
RAD51		NM_133487.3	NM_133487.3:1570	Endogenous	mRNA	87.04	98.48	4	623	121.2	58	59	32	70	51	47	51	26	16	20	12	39	66	21	66	45	51	67	11	41	60	58	41	22	51	57	62	13	56	4	15	27	43	33	200	517	140	164	75
RAD51C		NM_058216.2	NM_058216.2:15	Endogenous	mRNA	92.59	84.17	16	473	103.17	49	57	50	61	47	56	22	44	33	19	16	61	55	22	17	35	41	21	40	42	32	59	48	39	54	26	55	24	27	20	24	23	49	25	124	135	90	136	69
RASAL1		NM_001193520.1	NM_001193520.1:3097	Endogenous	mRNA	72.22	97.76	3	763	141.49	8	5	138	37	29	89	17	102	20	11	14	43	45	25	26	72	32	21	18	18	16	50	38	92	15	28	32	48	13	3	17	249	55	117	274	132	7	138	64
RASGRF1		NM_001145648.1	NM_001145648.1:2843	Endogenous	mRNA	24.07	17.7	1	109	130.04	55	29	4	4	4	7	3	13	6	10	5	2	4	10	1	9	6	15	1	8	11	10	6	109	5	2	10	18	34	5	8	1	13	3	12	38	14	88	16
RB1		NM_000321.2	NM_000321.2:2769	Endogenous	mRNA	100	505.52	84	1512	69.77	391	493	168	228	216	402	286	261	158	84	174	302	274	470	213	210	882	274	165	466	158	398	305	460	619	355	223	323	181	125	278	175	279	244	896	678	829	1380	588
RBL2		NM_001323611.1	NM_001323611.1:1085	Endogenous	mRNA	100	943.39	236	3958	80.54	680	935	355	681	523	719	413	402	236	579	506	456	616	555	398	539	368	334	435	800	465	336	427	703	691	418	449	276	294	427	309	607	340	251	1979	2494	2111	1287	949
RELA		NM_021975.3	NM_021975.3:1990	Endogenous	mRNA	100	642.35	136	2364	84.39	409	425	223	347	349	389	296	298	181	136	204	328	560	323	382	413	254	261	179	245	197	336	365	316	404	314	232	248	254	138	194	428	356	241	1185	1250	922	971	787
RELB		NM_006509.3	NM_006509.3:956	Endogenous	mRNA	100	294.06	57	742	68.5	211	359	104	203	115	138	111	249	112	57	91	194	249	263	96	157	180	161	67	195	96	331	98	189	139	186	307	183	143	90	135	209	259	115	624	380	564	640	295
RELN		NM_005045.3	NM_005045.3:988	Endogenous	mRNA	44.44	111.93	1	2166	291.13	11	70	4	40	9	5	25	23	6	222	164	105	9	4	65	165	2	13	12	3	57	3	14	4	7	11	3	3	23	120	7	3	15	1	628	4	2166	362	32
REN		NM_000537.3	NM_000537.3:356	Endogenous	mRNA	5.56	14.17	1	292	362.31	2	1	2	3	3	6	1	3	4	3	4	3	292	252	2	3	2	1	3	1	3	1	11	1	2	3	1	1	21	1	1	1	1	2	9	1	5	7	7
RICTOR		NM_001285439.1	NM_001285439.1:117	Endogenous	mRNA	100	647.76	104	3057	93.71	378	528	165	228	460	293	269	289	104	168	259	308	358	285	183	261	233	169	210	178	189	216	323	439	394	1044	250	428	184	166	158	203	333	247	1491	1136	2156	1234	617
RIPK1		NM_003804.3	NM_003804.3:1304	Endogenous	mRNA	100	199.91	34	661	85.53	123	116	54	115	67	85	34	66	49	55	103	81	94	107	172	114	102	87	44	62	52	79	102	80	99	132	95	112	63	67	54	56	78	59	426	502	314	661	434
RIPK2		NM_003821.5	NM_003821.5:1306	Endogenous	mRNA	100	271.98	37	1386	94.6	262	181	149	194	57	213	49	98	95	37	75	163	190	163	132	145	136	104	62	123	150	160	253	189	212	240	368	132	100	51	145	83	288	135	393	936	183	758	112
RIPK3		NM_006871.3	NM_006871.3:1072	Endogenous	mRNA	66.67	53.28	5	296	108.86	56	60	5	22	14	26	18	16	14	7	10	28	19	39	30	10	53	14	14	17	28	28	49	47	34	26	34	41	7	15	17	86	19	20	116	152	62	106	296
RNLS		NM_001031709.2	NM_001031709.2:726	Endogenous	mRNA	92.59	87.22	17	431	96.27	39	24	76	44	78	36	19	49	35	63	41	41	70	50	31	43	36	33	17	23	21	59	49	123	24	44	18	44	28	31	34	17	23	23	229	69	153	159	216
ROBO4		NM_019055.5	NM_019055.5:3080	Endogenous	mRNA	59.26	69.46	4	551	140.83	35	26	13	19	6	20	19	23	11	29	31	46	14	42	18	34	9	25	20	10	10	33	15	11	36	8	16	20	8	20	33	13	26	19	136	4	62	207	121
ROCK1		NM_005406.2	NM_005406.2:3796	Endogenous	mRNA	100	351.93	91	2156	100.68	205	286	242	251	144	199	123	134	100	91	144	144	173	211	107	188	236	168	124	216	161	171	184	243	252	181	136	143	209	107	96	134	153	126	656	861	277	633	371
ROR2		NM_001318204.1	NM_001318204.1:674	Endogenous	mRNA	90.74	209.67	5	1060	118.19	136	32	108	13	43	150	79	54	52	12	71	96	242	282	82	35	19	182	107	71	27	123	229	68	64	5	40	63	45	112	156	127	47	112	245	9	529	373	117
RORC		NM_001001523.1	NM_001001523.1:2839	Endogenous	mRNA	57.41	76.24	1	441	134.33	68	4	6	57	7	25	10	41	19	203	247	16	23	19	34	34	20	50	20	12	85	8	8	63	34	20	11	71	15	87	1	50	13	7	441	139	48	119	198
RPL23		NM_000978.3	NM_000978.3:100	Endogenous	mRNA	100	17996	3156	92030	96.87	13920	15098	4244	8040	11696	7208	9259	9420	4421	3906	5966	10764	9359	7479	3769	9999	6449	6094	12676	11086	6514	11080	13267	12999	7802	6419	4618	9682	6563	4177	4367	3156	7807	6933	22566	34881	30872	18573	19887
RPL7A		NM_000972.2	NM_000972.2:657	Endogenous	mRNA	100	15505.7	2749	116370	116.66	8236	10268	5739	6481	9926	6901	8151	7783	3760	2749	5854	7644	7214	5856	3596	6983	6348	7080	6837	12029	5339	8720	6370	5809	9167	8138	3872	6294	4602	3025	3340	7851	10638	8623	20638	116370	27697	16299	18439
RPS6KB1		NM_001272042.1	NM_001272042.1:2451	Endogenous	mRNA	100	211.67	32	1273	107.9	164	136	162	158	53	153	43	67	70	48	63	74	96	119	59	83	79	85	48	119	72	103	172	119	98	100	91	49	78	48	51	32	95	64	361	389	275	381	281
RPTOR		NM_001163034.1	NM_001163034.1:3139	Endogenous	mRNA	98.15	161.76	18	826	101.82	79	99	63	68	78	59	49	55	26	34	63	69	62	52	43	65	58	52	39	57	41	146	67	77	79	54	85	55	165	18	48	77	61	79	314	246	219	240	211
RRM2		NM_001034.1	NM_001034.1:490	Endogenous	mRNA	100	623	47	3367	117.01	478	551	113	352	163	320	157	127	92	56	237	265	259	204	161	188	210	319	47	283	379	295	627	118	464	409	444	107	439	52	206	158	485	195	1606	3367	473	1293	570
RSAD2		NM_080657.4	NM_080657.4:1057	Endogenous	mRNA	100	359.94	29	1586	99.6	113	396	72	218	149	350	86	167	148	35	119	241	719	277	252	254	142	675	37	50	105	588	242	70	291	377	189	219	29	100	334	81	377	238	416	192	717	731	624
RUNX3		NM_001031680.2	NM_001031680.2:3786	Endogenous	mRNA	81.48	91.72	9	737	147.51	81	229	9	49	12	41	15	72	28	10	50	32	44	63	16	16	35	15	23	14	40	54	28	13	82	40	46	37	196	27	14	23	77	21	159	57	22	259	70
S100A12		NM_005621.1	NM_005621.1:260	Endogenous	mRNA	16.67	15.74	1	117	141.77	25	10	2	3	5	2	5	3	2	13	11	24	5	14	1	15	56	4	2	10	8	4	71	3	8	4	4	1	2	2	9	2	4	4	18	1	5	52	5
S100A8		NM_002964.4	NM_002964.4:365	Endogenous	mRNA	83.33	516.54	5	11380	313.2	1019	59	5	18	13	30	27	53	23	52	266	266	49	556	29	113	3325	17	47	53	90	277	11380	38	57	20	63	17	49	16	43	5	44	7	269	21	210	935	32
S100A9		NM_002965.3	NM_002965.3:137	Endogenous	mRNA	98.15	1370.52	5	20817	223.41	4807	279	34	139	67	451	46	207	84	425	1085	715	331	1899	151	289	6532	93	205	133	302	605	20817	356	328	142	203	63	1789	47	100	5	169	48	854	954	896	4106	112
SAMD9		NM_017654.3	NM_017654.3:490	Endogenous	mRNA	98.15	485.43	20	3061	121.92	261	483	211	291	253	232	102	158	163	20	106	197	277	181	570	245	204	191	62	158	112	245	272	208	202	578	186	313	45	111	152	248	235	148	682	821	2380	1143	632
SAMSN1		NM_001256370.1	NM_001256370.1:1094	Endogenous	mRNA	88.89	126.93	5	829	110.59	167	282	18	91	19	78	16	55	61	32	46	121	89	118	57	133	352	47	45	58	75	71	51	42	80	58	121	104	17	64	34	13	99	30	164	5	40	829	163
SBNO2		NM_001100122.1	NM_001100122.1:1686	Endogenous	mRNA	100	402.07	60	1822	104.13	305	224	152	166	91	218	93	135	89	60	160	161	287	308	137	168	128	190	105	110	97	146	162	254	176	183	161	110	186	77	126	158	266	183	588	1455	370	885	373
SELE		NM_000450.2	NM_000450.2:257	Endogenous	mRNA	35.19	25.54	1	295	167.24	18	50	14	16	5	8	13	18	1	4	18	17	14	99	11	4	6	22	9	3	5	24	27	10	13	18	15	7	13	27	22	5	24	4	35	9	11	27	10
SELL		NM_000655.4	NM_000655.4:1872	Endogenous	mRNA	68.52	64.13	6	662	162.69	131	662	8	25	8	21	15	127	21	12	16	39	49	73	6	36	50	8	21	18	31	6	9	27	41	77	24	33	6	19	37	8	50	6	66	11	43	118	12
SELP		NM_003005.3	NM_003005.3:120	Endogenous	mRNA	44.44	36.15	1	249	127.2	17	79	14	9	5	4	12	57	8	4	12	48	8	50	9	12	5	5	43	9	8	7	14	6	15	30	12	19	10	39	22	1	30	2	49	6	9	35	61
SERPINA1		NM_001127702.1	NM_001127702.1:963	Endogenous	mRNA	96.3	6692.69	14	156642	340.21	475	116	64	11307	14	295	16	58	65	38736	46344	129	143	304	10021	28387	482	78	33	109	8671	52	93	153	66	82	233	98	32	15267	44	171	135	43	156642	362	2918	2053	1271
SERPINB5		NM_002639.4	NM_002639.4:90	Endogenous	mRNA	22.22	33.26	1	330	194.17	19	2	7	4	19	41	12	3	6	16	3	9	15	14	1	1	17	4	5	7	3	89	248	20	4	4	12	18	154	1	7	8	5	6	240	10	11	8	20
SERPINH1		NM_001207014.1	NM_001207014.1:1850	Endogenous	mRNA	100	670.24	70	3813	102.97	627	274	335	134	221	714	409	159	152	70	178	413	662	579	269	255	74	786	413	253	189	499	722	353	589	208	207	170	228	192	441	339	360	348	831	524	370	1662	197
SFRP1		NM_003012.3	NM_003012.3:1320	Endogenous	mRNA	79.63	236.94	3	1914	163.27	33	68	52	18	22	112	207	144	18	16	46	114	52	76	10	47	3	20	389	145	26	423	470	6	71	39	20	112	47	268	78	29	115	40	472	7	14	291	179
SFRP4		NM_003014.2	NM_003014.2:1060	Endogenous	mRNA	88.89	952.81	2	6217	151.65	104	440	2087	9	665	524	934	332	116	2	43	194	628	3357	153	9	6	1609	764	865	17	447	1034	398	724	207	138	194	265	764	990	485	223	1289	93	3	81	171	140
SFXN1		NM_001322977.1	NM_001322977.1:191	Endogenous	mRNA	100	529.93	80	2761	99.62	285	251	613	264	158	132	80	136	95	577	459	209	305	179	523	288	118	378	100	183	226	210	336	227	191	230	190	179	433	249	185	103	334	179	2150	1343	488	1415	869
SGK1		NM_005627.3	NM_005627.3:1621	Endogenous	mRNA	100	727.39	58	12052	238.27	585	284	58	189	118	163	333	106	115	98	204	193	117	160	178	238	476	145	165	174	295	151	124	115	180	112	182	86	201	145	115	71	176	70	677	103	280	1522	2271
SH2D1A		NM_001114937.2	NM_001114937.2:418	Endogenous	mRNA	44.44	27.26	1	160	113.03	47	160	6	1	5	5	15	28	19	6	19	40	20	24	2	5	19	1	15	7	28	10	14	5	21	29	36	23	16	18	7	1	23	4	25	14	5	117	27
SHC2		NM_012435.2	NM_012435.2:681	Endogenous	mRNA	81.48	80.98	3	502	119.57	68	37	32	60	13	36	68	25	10	173	140	42	28	85	125	143	3	70	51	43	61	13	32	264	31	15	8	11	56	80	39	29	36	30	444	6	38	36	59
SIGLEC1		NM_023068.3	NM_023068.3:4559	Endogenous	mRNA	92.59	144.67	4	1002	132.35	99	114	12	124	38	71	31	40	52	32	57	113	56	81	57	166	622	47	45	26	41	63	29	33	143	51	80	62	4	41	59	19	89	35	229	12	62	707	134
SIGLEC5		NM_003830.3	NM_003830.3:2082	Endogenous	mRNA	14.81	11.39	1	66	107.98	17	25	1	13	3	9	3	8	3	7	8	6	8	13	4	13	11	4	4	3	9	3	3	10	4	8	5	6	1	4	1	2	2	2	21	2	11	29	6
SIGLEC8		NM_014442.2	NM_014442.2:1672	Endogenous	mRNA	3.7	6.52	1	97	209.03	5	10	2	4	2	3	1	2	5	4	7	2	2	3	3	6	1	2	1	3	3	5	4	1	2	2	6	1	4	2	1	2	2	2	11	1	8	34	5
SIRPA		NM_001040023.1	NM_001040023.1:3355	Endogenous	mRNA	96.3	276.87	14	1330	105.19	448	172	40	128	96	102	88	110	107	104	99	189	157	212	64	197	370	87	110	164	139	143	142	633	223	99	86	98	40	70	78	18	156	72	515	14	74	1330	135
SIRPB2		NM_001134836.1	NM_001134836.1:600	Endogenous	mRNA	66.67	44.39	3	183	103.68	113	49	9	29	5	27	9	28	28	12	16	42	23	65	10	71	183	10	34	8	32	26	31	22	33	23	21	28	10	9	19	4	40	15	59	3	11	165	23
SLAMF7		NM_021181.3	NM_021181.3:215	Endogenous	mRNA	48.15	37.46	1	195	121.83	37	172	2	9	15	16	4	25	44	2	9	42	26	37	7	7	9	4	13	5	72	21	8	10	27	14	108	159	10	78	8	1	29	7	24	4	9	148	195
SLC11A1		NM_000578.3	NM_000578.3:1679	Endogenous	mRNA	66.67	77.59	5	462	133.17	85	21	21	63	5	41	20	8	20	18	12	40	36	68	24	135	415	46	9	19	33	39	27	20	52	20	41	9	14	8	23	14	74	23	91	11	16	366	11
SLC16A1		NM_003051.3	NM_003051.3:635	Endogenous	mRNA	100	408.56	39	3756	133.06	145	107	173	225	326	86	77	167	166	454	306	283	291	194	361	116	259	265	64	342	230	335	244	70	204	212	93	120	117	142	177	267	237	161	1069	39	508	884	3756
SLC1A5		NM_001145144.1	NM_001145144.1:648	Endogenous	mRNA	100	940.74	47	5166	103.52	627	897	567	1308	220	773	581	433	421	47	133	495	370	265	709	450	363	616	148	428	329	570	420	367	169	478	451	325	440	200	292	549	693	386	1313	2433	5166	1960	1209
SLC2A1		NM_006516.2	NM_006516.2:264	Endogenous	mRNA	90.74	128.37	12	1373	157.08	34	40	26	82	39	107	37	55	35	17	27	33	96	30	68	39	25	45	20	57	45	37	53	25	78	79	32	16	155	12	13	67	50	32	398	341	155	158	59
SLC7A5		NM_003486.6	NM_003486.6:2011	Endogenous	mRNA	92.59	153.8	5	1745	166.79	233	132	41	34	17	96	19	23	27	49	55	32	53	28	111	23	24	61	20	95	94	84	117	27	38	21	78	74	79	35	21	5	83	43	161	502	1745	189	78
SMAD5		NM_005903.5	NM_005903.5:5007	Endogenous	mRNA	100	391.3	63	1661	89.39	291	183	159	192	209	171	129	128	63	87	159	145	245	173	145	204	76	181	149	315	129	279	245	257	294	261	134	172	143	92	132	164	246	155	892	754	952	729	327
SMAP1		NM_001044305.2	NM_001044305.2:823	Endogenous	mRNA	100	549.33	124	2465	92.37	218	297	331	397	300	275	143	203	132	124	157	318	307	273	239	289	326	365	128	154	210	278	324	275	257	151	164	205	181	132	171	238	241	255	1253	1041	1054	1085	1749
SNAI1		NM_005985.3	NM_005985.3:960	Endogenous	mRNA	55.56	34.56	1	182	100.9	54	15	24	13	6	17	10	15	6	6	21	21	26	31	12	17	7	39	17	15	11	30	18	10	26	10	8	1	10	30	18	15	20	11	41	31	21	52	23
SNCA		NM_001146055.1	NM_001146055.1:480	Endogenous	mRNA	74.07	93.69	2	1005	163.67	57	25	8	8	9	21	36	14	8	3	19	158	34	56	2	83	110	21	28	84	6	18	39	21	30	27	24	58	12	14	40	319	25	11	142	29	18	204	48
SOCS1		NM_003745.1	NM_003745.1:1022	Endogenous	mRNA	90.74	103.87	11	433	95.42	335	314	11	53	26	70	39	27	67	14	32	93	95	58	16	92	50	20	47	24	56	58	62	28	40	48	105	51	22	24	29	16	73	33	110	110	102	433	74
SOX10		NM_006941.3	NM_006941.3:2601	Endogenous	mRNA	5.56	6.56	1	81	174.24	5	4	3	1	3	4	3	2	2	5	5	10	4	4	3	1	1	1	5	3	3	1	11	3	3	1	2	1	1	2	3	1	4	1	7	4	2	9	81
SOX11		NM_003108.3	NM_003108.3:4548	Endogenous	mRNA	35.19	40.26	1	333	192.7	17	10	29	3	3	31	1	1	3	1	10	47	8	36	4	1	4	51	11	10	5	333	29	92	6	4	12	35	5	1	41	5	3	62	333	1	8	33	9
SOX2		NM_003106.2	NM_003106.2:151	Endogenous	mRNA	14.81	15.02	1	173	222.76	7	1	1	108	2	2	1	1	1	1	3	1	3	1	15	77	3	5	1	1	3	4	16	1	1	8	2	1	64	1	128	1	28	1	4	7	4	3	23
SPIB		NM_003121.3	NM_003121.3:1029	Endogenous	mRNA	42.59	45.48	2	433	170.68	71	433	5	4	10	7	3	96	5	3	10	44	28	15	9	9	6	2	8	4	15	20	7	6	14	42	19	14	3	10	10	6	35	5	126	10	8	80	306
SPP1		NM_000582.2	NM_000582.2:760	Endogenous	mRNA	100	3197.91	84	19572	108.97	2174	686	1907	3736	457	5227	752	1168	2895	657	1198	777	5743	2427	2071	4111	4851	3597	403	1589	2926	2608	1369	4155	4082	759	2002	89	952	99	942	761	6300	2584	5369	202	687	19572	84
SPRY4		NM_030964.3	NM_030964.3:1900	Endogenous	mRNA	96.3	205.54	4	1327	102.76	162	78	100	41	9	234	75	29	26	43	103	126	373	269	32	149	4	84	34	173	59	87	192	102	173	50	123	42	218	26	129	228	144	82	263	240	126	386	373
SREBF1		NM_001005291.1	NM_001005291.1:1392	Endogenous	mRNA	100	967.13	122	3400	95.88	512	579	207	1105	231	435	172	143	189	674	595	281	387	363	391	565	285	411	195	226	367	381	264	758	152	430	467	278	1268	241	122	626	296	242	2321	2230	2952	1344	1207
SRP54		NM_001146282.1	NM_001146282.1:951	Endogenous	mRNA	100	317.57	69	1326	72.84	211	237	263	250	96	188	78	166	90	135	260	143	165	192	152	189	200	222	69	157	143	474	198	225	153	373	220	196	215	154	141	266	186	90	540	793	338	537	441
STAT1		NM_007315.3	NM_007315.3:239	Endogenous	mRNA	100	1611.83	170	6911	92.72	867	2188	428	649	580	1004	357	728	773	185	376	1278	1217	1055	766	864	476	759	200	533	869	829	420	277	624	1410	2007	1432	170	370	452	451	983	610	2663	1759	2878	5335	879
STAT2		NM_005419.2	NM_005419.2:1965	Endogenous	mRNA	100	1242.31	320	3232	68.96	737	1059	472	548	509	894	320	524	442	398	707	898	1078	980	641	871	623	1016	463	651	451	1168	825	831	918	1106	817	867	538	622	748	583	930	735	3232	1004	1411	2824	826
STAT3		NM_003150.3	NM_003150.3:2936	Endogenous	mRNA	100	1513.96	390	5623	86.48	1320	918	527	1036	390	951	506	625	403	501	795	750	786	1023	476	1233	495	673	557	988	628	528	696	822	635	535	590	585	515	451	416	409	624	555	3163	3187	3099	3196	1967
STAT4		NM_001243835.1	NM_001243835.1:808	Endogenous	mRNA	66.67	46.69	6	170	98.89	79	161	11	17	6	13	16	25	10	31	64	51	30	32	30	41	22	15	17	21	28	10	13	11	29	34	39	26	10	19	10	6	31	6	118	12	11	170	91
STC1		NM_003155.2	NM_003155.2:2172	Endogenous	mRNA	79.63	93.81	2	882	148.4	59	37	131	21	7	16	49	103	54	22	82	25	117	32	32	77	2	154	30	10	50	15	84	52	71	14	66	11	92	11	34	11	64	35	91	16	34	882	5
SYK		NM_003177.5	NM_003177.5:808	Endogenous	mRNA	100	394.87	33	1974	106.62	281	361	90	309	385	155	156	115	217	33	60	163	144	249	295	118	364	46	56	213	116	361	93	90	199	465	142	169	37	65	87	215	143	107	1002	663	1592	962	505
TAF3		NM_031923.3	NM_031923.3:869	Endogenous	mRNA	50	32.67	8	132	81.14	21	35	10	13	19	23	11	44	17	10	11	19	13	15	11	9	12	22	12	11	11	15	17	22	23	14	13	18	8	13	19	13	18	11	47	61	27	51	35
TAP1		NM_000593.5	NM_000593.5:1000	Endogenous	mRNA	100	747.94	57	4065	118.07	554	878	136	209	486	479	71	428	468	58	162	457	349	529	357	780	214	175	83	225	411	274	231	199	371	403	1860	740	57	206	161	204	527	285	604	449	1287	2845	707
TAP2		NM_018833.2	NM_018833.2:912	Endogenous	mRNA	100	450.8	52	2415	108.23	379	497	120	176	398	272	52	292	420	59	162	227	315	298	201	495	182	68	58	126	207	137	141	142	155	338	697	528	97	105	94	234	289	205	374	577	1144	1189	486
TAPBP		NM_003190.4	NM_003190.4:1082	Endogenous	mRNA	100	1875.22	182	10631	116.26	1437	1213	348	949	919	631	182	667	452	297	714	1009	983	950	530	1196	935	305	224	716	725	596	519	639	1148	1030	1480	1484	229	330	411	1296	920	490	2076	4403	3213	6532	3032
TAPBPL		NM_018009.4	NM_018009.4:1425	Endogenous	mRNA	100	255.67	29	1081	91.3	106	136	106	187	46	200	57	202	98	96	195	286	201	141	104	254	131	29	46	80	118	114	114	133	60	269	239	167	93	77	68	50	137	59	639	651	876	321	345
TBX21		NM_013351.1	NM_013351.1:1380	Endogenous	mRNA	3.7	6.96	1	22	73.18	12	14	1	2	4	10	1	6	4	6	3	5	4	5	1	7	5	1	3	1	9	3	6	2	3	6	10	3	4	5	1	1	6	3	11	4	5	22	14
TBXAS1		NM_001061.4	NM_001061.4:709	Endogenous	mRNA	94.44	147.2	18	1026	130.88	184	152	27	80	28	47	20	42	64	40	64	65	75	86	41	141	309	44	32	37	67	40	48	46	104	34	70	73	18	50	46	31	78	29	353	19	65	1026	212
TCF3		NM_003200.3	NM_003200.3:276	Endogenous	mRNA	100	500	57	2020	86.63	335	561	172	127	377	243	167	215	140	57	88	197	323	257	181	199	147	241	127	169	144	457	213	369	312	213	180	289	190	144	169	113	345	179	976	1303	853	708	563
TCL1A		NM_001098725.1	NM_001098725.1:370	Endogenous	mRNA	18.52	19.48	1	306	240.97	86	306	3	2	6	7	6	46	1	1	2	25	13	1	5	5	5	4	9	1	9	11	16	3	7	21	6	3	2	2	4	1	16	3	13	7	3	17	3
TDO2		NM_005651.3	NM_005651.3:315	Endogenous	mRNA	85.19	414.83	4	5385	215.2	128	93	8	327	4	40	13	33	56	2512	2284	96	250	191	584	2196	11	42	12	19	1125	260	73	38	102	31	88	29	71	1262	53	28	124	12	5385	6	171	693	51
TGFB1		NM_000660.4	NM_000660.4:1473	Endogenous	mRNA	100	703.39	99	2572	89.92	923	928	339	241	103	483	256	252	270	153	382	608	449	557	185	352	800	452	387	284	299	236	597	387	602	194	371	352	271	337	368	99	476	320	952	183	392	2572	892
TGFB2		NM_001135599.3	NM_001135599.3:1972	Endogenous	mRNA	88.89	195.28	10	2013	169.35	176	84	22	43	127	52	37	600	54	10	54	67	306	49	17	11	39	37	35	46	21	864	129	88	31	18	30	234	21	20	34	60	45	276	865	58	43	191	132
TGFB3		NM_001329938.1	NM_001329938.1:262	Endogenous	mRNA	96.3	229.87	16	1416	115.68	165	205	227	33	51	99	168	95	49	17	70	153	261	351	52	48	16	261	325	137	41	173	319	161	208	101	51	85	141	144	91	45	132	142	136	71	283	294	83
TGFBR1		NM_001130916.2	NM_001130916.2:3011	Endogenous	mRNA	100	803.39	162	2862	82.91	872	583	340	492	258	687	671	274	376	162	243	328	504	661	228	525	625	460	356	790	471	641	563	394	681	394	322	247	296	352	353	348	602	409	1802	533	1116	2862	467
TGFBR2		NM_001024847.2	NM_001024847.2:870	Endogenous	mRNA	100	683.2	110	2943	92.72	648	679	409	310	163	542	238	224	136	260	265	635	366	482	192	299	316	433	400	274	191	409	408	387	400	266	254	220	161	256	411	110	267	300	1800	1101	192	1529	924
THBD		NM_000361.2	NM_000361.2:1674	Endogenous	mRNA	44.44	37.02	2	374	153.83	72	54	5	15	10	11	20	32	8	7	17	36	21	49	12	43	42	14	15	7	10	9	25	10	20	12	11	3	18	7	18	4	14	13	43	2	16	126	42
THBS1		NM_003246.2	NM_003246.2:3816	Endogenous	mRNA	100	3888.54	120	16408	103.54	1807	1688	1612	854	951	4027	1585	1022	1643	287	963	592	3391	3634	1370	1302	120	8480	1101	2634	1411	3767	3446	2278	5907	548	1392	701	1922	5648	4701	1326	2526	3680	3499	2942	920	8362	3166
THY1		NM_006288.3	NM_006288.3:420	Endogenous	mRNA	100	1613.44	27	16217	161.52	726	667	941	193	693	1352	344	523	381	40	300	733	1612	1719	249	419	27	1666	675	624	352	1321	1545	1026	1035	358	426	552	468	858	1397	717	665	1107	1152	46	581	5869	392
TICAM1		NM_182919.3	NM_182919.3:2552	Endogenous	mRNA	90.74	80.98	13	410	98.53	76	52	30	19	37	47	29	35	20	30	39	32	50	76	32	80	79	45	35	13	29	41	59	57	51	22	27	34	22	19	27	23	40	14	81	299	93	139	218
TIE1		NM_005424.4	NM_005424.4:2940	Endogenous	mRNA	96.3	113.33	10	530	92.02	55	159	31	49	130	29	29	132	32	51	93	141	47	80	36	66	10	76	52	42	36	86	57	53	90	45	41	77	53	55	49	32	84	39	300	16	91	267	106
TIGIT		NM_173799.2	NM_173799.2:1968	Endogenous	mRNA	57.41	53.19	3	473	166.01	65	322	11	8	9	32	13	42	25	4	10	36	35	27	8	9	7	3	9	6	36	32	14	5	28	40	54	44	15	21	16	5	33	6	41	6	4	219	42
TLR1		NM_003263.3	NM_003263.3:696	Endogenous	mRNA	88.89	99.5	8	553	110.63	166	126	8	55	16	63	21	65	37	23	27	64	58	77	27	58	158	22	36	27	38	28	51	36	70	43	46	45	14	24	28	19	60	16	200	10	37	553	63
TLR2		NM_001318787.1	NM_001318787.1:484	Endogenous	mRNA	96.3	205.33	14	1404	121.42	389	100	21	115	43	130	47	62	94	62	74	115	105	196	65	344	558	67	35	68	105	85	87	55	145	41	91	102	27	56	59	14	155	52	566	19	53	1404	42
TLR3		NM_003265.2	NM_003265.2:37	Endogenous	mRNA	98.15	138.06	20	633	92.72	65	41	56	43	64	60	128	66	50	83	67	99	61	114	101	103	55	38	63	31	78	58	93	108	82	181	138	190	20	70	64	30	65	41	340	171	63	230	238
TLR4		NR_024168.1	NR_024168.1:2575	Endogenous	mRNA	98.15	269.11	3	1489	113.45	311	295	57	132	56	169	65	130	110	109	158	193	86	228	61	190	566	68	150	85	100	127	114	96	193	81	118	148	25	139	81	26	107	51	438	3	162	1489	395
TLR5		NM_003268.5	NM_003268.5:2570	Endogenous	mRNA	70.37	106.07	9	1899	247.21	56	44	9	63	12	28	17	20	13	10	14	35	14	73	14	35	54	18	17	32	28	40	33	76	34	27	20	30	24	11	10	29	21	11	190	77	103	273	26
TLR7		NM_016562.3	NM_016562.3:4120	Endogenous	mRNA	53.7	39.02	2	249	124.23	53	67	8	19	11	38	19	19	24	5	10	27	20	30	7	14	54	8	10	21	9	9	18	19	34	25	20	22	6	10	17	12	27	17	37	2	22	249	26
TLR8		NM_138636.4	NM_138636.4:2210	Endogenous	mRNA	92.59	102.02	9	545	89.39	135	84	165	545	43	141	39	62	52	36	33	101	120	119	72	75	168	102	87	163	116	105	119	145	87	186	169	108	63	29	77	60	72	42	122	9	11	425	51
TLR9		NM_017442.2	NM_017442.2:985	Endogenous	mRNA	33.33	19.91	3	73	87.19	13	73	3	9	9	20	3	18	4	3	6	20	11	6	7	5	6	6	5	13	7	14	6	13	7	8	16	25	5	15	4	19	8	14	24	24	67	28	39
TMEM140		NM_018295.3	NM_018295.3:377	Endogenous	mRNA	98.15	125.5	12	434	83.83	73	144	32	83	22	57	30	62	51	147	168	92	83	81	149	204	40	87	51	63	107	58	43	36	86	46	123	70	12	105	56	24	80	52	359	51	74	434	281
TMEM173		NM_198282.1	NM_198282.1:725	Endogenous	mRNA	100	519.02	60	2651	104.81	394	337	284	95	124	198	201	207	388	60	142	376	397	498	83	180	417	216	160	254	139	370	507	655	409	282	148	346	147	202	131	471	313	205	517	1840	117	1456	451
TNF		NM_000594.3	NM_000594.3:1366	Endogenous	mRNA	87.04	124.11	6	722	122.44	66	227	11	52	18	77	35	93	39	15	60	60	94	113	18	129	102	6	16	16	71	42	33	30	99	52	154	43	23	27	34	66	182	31	722	21	56	253	78
TNFAIP3		NM_001270508.1	NM_001270508.1:3240	Endogenous	mRNA	96.3	133.98	18	880	115.12	163	194	18	63	21	51	55	118	39	29	62	84	68	125	86	154	73	25	24	122	85	32	36	55	69	80	121	79	40	41	34	18	103	56	341	33	109	655	120
TNFAIP6		NM_007115.3	NM_007115.3:165	Endogenous	mRNA	81.48	115.33	5	905	145.36	31	41	94	20	20	79	26	25	41	6	55	37	128	201	20	27	16	112	57	29	15	82	89	60	68	9	57	17	74	25	124	23	121	108	104	5	60	282	60
TNFRSF10B		NM_003842.3	NM_003842.3:565	Endogenous	mRNA	100	173.85	38	588	73.78	285	93	121	85	47	127	71	127	39	91	148	106	109	171	92	155	111	74	69	69	93	106	99	211	96	108	92	88	38	78	61	105	94	47	335	156	43	400	229
TNFRSF10C		NM_003841.3	NM_003841.3:682	Endogenous	mRNA	33.33	33.89	2	191	133.41	48	13	9	12	6	13	2	11	6	13	13	22	9	95	4	18	22	6	2	9	10	5	10	144	13	10	10	12	4	10	9	11	13	8	58	51	9	90	20
TNFRSF10D		NM_003840.4	NM_003840.4:838	Endogenous	mRNA	70.37	38.26	5	145	80.64	34	20	28	31	13	23	10	10	7	33	33	13	40	42	6	29	14	23	22	9	24	11	37	44	17	16	27	5	29	10	21	28	15	13	133	59	27	97	90
TNFRSF11A		NM_001270949.1	NM_001270949.1:1940	Endogenous	mRNA	61.11	59	6	462	142.15	217	44	22	35	7	28	15	42	24	7	18	35	42	23	34	53	169	17	15	8	6	13	16	25	19	14	9	13	16	10	12	6	22	22	113	15	7	241	462
TNFRSF11B		NM_002546.3	NM_002546.3:572	Endogenous	mRNA	74.07	81.24	1	824	154.78	10	23	7	33	7	71	14	42	34	29	49	48	5	85	22	33	22	20	18	36	50	38	17	176	39	15	10	12	13	29	1	30	93	11	300	87	26	334	61
TNFRSF14		NM_003820.3	NM_003820.3:503	Endogenous	mRNA	100	345.13	50	1438	99.87	257	369	63	75	63	181	67	171	127	140	182	149	274	197	79	228	218	50	79	115	219	109	128	111	130	135	355	209	83	118	54	72	155	58	723	431	178	977	1046
TNFRSF17		NM_001192.2	NM_001192.2:305	Endogenous	mRNA	46.3	49.02	1	552	198.31	17	426	1	3	30	5	10	25	27	4	7	69	35	15	5	3	1	1	7	1	110	13	4	1	24	39	163	177	13	138	10	1	79	2	30	2	7	93	552
TNFRSF18		NM_148901.1	NM_148901.1:282	Endogenous	mRNA	20.37	12.13	1	49	91.33	26	14	2	8	3	9	3	9	4	3	6	6	6	22	4	9	9	1	2	9	5	8	7	5	5	3	8	5	3	4	1	2	7	5	19	15	5	22	49
TNFRSF1A		NM_001065.2	NM_001065.2:515	Endogenous	mRNA	100	1123.06	215	3652	80.81	804	385	658	722	215	952	303	528	295	403	700	738	784	738	498	610	648	646	399	728	377	561	763	846	483	553	447	406	311	342	412	294	391	404	1963	3068	2940	2537	1524
TNFRSF1B		NM_001066.2	NM_001066.2:596	Endogenous	mRNA	98.15	168.98	6	743	95.72	242	311	23	77	31	50	48	63	63	38	92	182	87	140	38	122	402	48	63	72	100	57	55	48	115	67	143	76	30	65	37	26	123	22	289	6	470	641	232
TNFRSF25		NM_148970.1	NM_148970.1:151	Endogenous	mRNA	100	247.3	23	1272	124.62	89	134	40	41	66	56	86	67	45	23	46	120	69	58	46	45	33	73	55	282	104	101	101	89	25	123	132	77	68	27	39	120	70	88	1272	450	317	185	293
TNFRSF4		NM_003327.3	NM_003327.3:981	Endogenous	mRNA	16.67	12.61	1	58	105.4	13	22	1	3	2	11	1	8	4	3	2	5	6	10	2	10	3	3	2	3	4	5	3	7	8	7	9	1	2	1	4	6	12	3	18	8	15	48	37
TNFRSF8		NM_001243.3	NM_001243.3:549	Endogenous	mRNA	7.41	12	1	93	144.36	16	7	2	2	10	7	5	4	4	2	4	14	19	10	5	5	4	7	15	8	5	5	7	3	7	2	7	8	2	9	1	3	4	2	6	7	1	10	6
TNFRSF9		NM_001561.5	NM_001561.5:567	Endogenous	mRNA	74.07	65.5	3	587	147.76	60	147	50	14	14	69	8	65	43	3	23	36	89	87	14	28	12	57	9	13	25	59	20	44	29	31	62	32	18	11	24	15	83	45	56	16	13	587	21
TNFSF10		NM_003810.3	NM_003810.3:155	Endogenous	mRNA	100	1084.15	130	3486	78.54	1659	779	171	705	174	1668	332	879	643	1382	693	406	788	622	413	1014	247	179	130	175	444	300	682	818	519	789	955	478	363	539	374	1586	2285	1042	2819	1200	536	3471	1691
TNFSF12		NM_003809.2	NM_003809.2:339	Endogenous	mRNA	100	232.04	29	733	80.93	294	238	96	73	124	142	134	101	57	56	79	176	115	191	101	145	191	135	166	104	131	149	170	174	225	107	110	144	38	102	112	38	132	89	351	29	287	733	219
TNFSF13		NM_003808.3	NM_003808.3:810	Endogenous	mRNA	98.15	105.81	17	428	84.53	269	71	29	25	33	88	30	39	53	17	35	101	91	61	80	68	190	40	33	25	44	55	55	95	69	67	61	52	40	33	23	30	54	25	77	98	81	220	304
TNFSF13B		NM_001145645.2	NM_001145645.2:142	Endogenous	mRNA	83.33	49.09	8	177	78.09	43	77	18	29	11	31	28	28	21	22	38	50	54	37	22	29	37	26	24	13	21	18	24	42	44	34	30	27	16	36	16	8	45	12	87	37	20	151	42
TNFSF18		NM_005092.3	NM_005092.3:350	Endogenous	mRNA	11.11	9.65	1	61	111.47	5	24	4	6	1	5	3	6	6	1	13	7	5	5	8	5	4	4	1	4	19	5	4	4	7	5	5	1	1	1	6	2	10	5	61	4	17	21	10
TNFSF4		NM_001297562.1	NM_001297562.1:332	Endogenous	mRNA	92.59	98.56	14	419	93.79	74	50	33	40	30	173	28	45	71	20	24	36	146	81	74	38	14	109	60	51	60	266	111	100	95	29	36	49	45	25	213	24	107	100	121	18	78	141	23
TNFSF8		NM_001244.3	NM_001244.3:399	Endogenous	mRNA	44.44	35.24	1	161	110.23	56	93	11	15	14	14	13	13	15	9	14	27	17	21	5	25	84	16	7	13	11	20	10	7	17	25	25	13	4	20	17	1	17	7	44	7	10	161	18
TNFSF9		NM_003811.3	NM_003811.3:239	Endogenous	mRNA	5.56	9.22	1	67	110.73	26	6	3	5	4	7	4	3	4	7	4	3	5	8	3	1	7	10	2	7	5	7	5	3	1	2	5	3	15	2	3	3	4	4	12	67	4	17	6
TNKS		NM_003747.2	NM_003747.2:1948	Endogenous	mRNA	100	346.06	72	1209	81.11	156	213	204	178	148	248	115	184	72	84	135	176	216	261	217	185	110	153	144	157	141	253	168	288	156	177	116	206	111	99	96	228	129	114	680	686	519	575	456
TP53		NM_000546.2	NM_000546.2:1330	Endogenous	mRNA	100	644.09	68	3036	99.44	339	514	406	177	183	134	325	592	232	68	127	567	630	281	186	239	384	343	141	606	134	1149	359	688	179	508	236	470	543	107	171	88	462	177	2919	1608	936	768	715
TPI1		NM_000365.5	NM_000365.5:153	Endogenous	mRNA	100	3529.26	405	15556	97.45	1218	1321	2070	2028	984	1975	967	2103	1065	888	1568	1377	2613	1207	1923	1524	1075	1389	587	1413	1669	3050	1348	1206	867	1512	1843	734	2692	405	1320	739	1484	1052	9672	11328	7560	5088	6616
TPM1		NM_000366.5	NM_000366.5:830	Endogenous	mRNA	100	1316.87	180	14782	161.71	579	240	298	366	403	808	263	693	229	180	313	235	794	1227	426	438	196	548	367	760	266	512	971	709	781	373	199	268	342	624	715	201	681	587	1177	1694	3329	2660	14782
TPSAB1/B2		NM_003294.3	NM_003294.3:556	Endogenous	mRNA	85.19	358.19	3	5571	231.96	128	153	229	43	35	230	63	65	128	3	71	324	79	612	15	44	10	17	295	226	22	47	357	82	112	22	27	23	73	126	224	9	45	50	208	4	9	587	1403
TRAF1		NM_001190945.1	NM_001190945.1:712	Endogenous	mRNA	87.04	103.67	12	469	102.98	195	268	33	18	23	28	23	63	41	24	44	57	60	74	24	61	14	14	25	40	49	58	29	19	34	78	81	59	16	38	19	12	73	21	128	61	176	293	121
TRAT1		NM_016388.3	NM_016388.3:578	Endogenous	mRNA	38.89	33.13	1	223	131.21	50	223	3	4	6	4	8	36	17	6	5	38	16	15	7	17	15	4	12	7	38	14	12	8	19	51	51	28	7	16	4	1	19	4	39	6	7	143	32
TREM1		NM_001242589.2	NM_001242589.2:101	Endogenous	mRNA	70.37	65.56	2	397	125.79	93	15	22	55	7	46	30	13	26	25	14	27	66	41	15	63	309	49	23	32	65	21	33	17	54	17	16	2	19	4	18	2	76	17	101	9	10	397	22
TREM2		NM_018965.3	NM_018965.3:848	Endogenous	mRNA	94.44	179.24	9	1337	136.42	239	84	38	164	40	169	53	40	98	9	23	49	33	66	66	152	693	68	22	95	53	93	74	117	109	37	71	49	10	46	54	34	130	71	207	15	117	770	23
TRIM21		NM_003141.3	NM_003141.3:1190	Endogenous	mRNA	100	144.04	25	463	83.04	76	138	70	61	41	64	52	53	55	30	56	90	103	105	89	101	81	66	32	41	53	83	62	92	60	77	68	83	25	33	49	88	88	52	356	434	263	438	379
TSLP		NM_033035.4	NM_033035.4:898	Endogenous	mRNA	16.67	13.26	1	92	126.19	11	5	1	8	4	3	10	6	1	67	33	4	3	4	14	10	4	2	11	5	19	4	12	4	7	8	8	8	2	32	2	2	2	9	92	5	56	22	24
TTC30A		NM_152275.3	NM_152275.3:2492	Endogenous	mRNA	100	217.91	22	1282	122.9	57	49	35	210	168	207	43	73	42	22	87	109	95	163	111	87	45	59	41	171	101	82	116	139	92	143	91	52	60	25	44	66	59	52	393	595	943	332	142
TWF1		NM_002822.4	NM_002822.4:1574	Endogenous	mRNA	100	1364.78	222	5757	98.38	1311	632	624	742	383	1011	728	489	272	268	470	471	774	745	672	483	424	301	369	687	439	490	752	871	782	612	259	373	538	222	312	291	449	326	4387	2989	2298	1722	2031
TWIST1		NM_000474.3	NM_000474.3:293	Endogenous	mRNA	27.78	25.83	1	147	134.65	19	12	10	3	9	23	10	7	7	6	18	7	25	24	8	4	3	38	19	18	10	19	8	14	9	2	13	5	6	15	17	11	8	13	9	1	147	50	12
TWIST2		NM_001271893.3	NM_001271893.3:617	Endogenous	mRNA	0	2.91	1	9	73.58	4	3	1	6	1	1	2	3	1	1	2	3	2	3	1	1	2	2	1	3	1	4	1	3	2	2	1	2	1	1	3	1	2	1	5	3	1	3	6
TYMP		NM_001113755.2	NM_001113755.2:645	Endogenous	mRNA	100	532.5	82	2129	84.44	1032	559	147	331	135	372	118	319	326	90	245	808	679	549	217	502	1247	186	114	136	482	455	262	105	399	230	512	330	82	251	302	85	531	181	703	201	206	2129	459
TYMS		NM_001071.1	NM_001071.1:395	Endogenous	mRNA	100	423.22	25	2811	120.48	231	206	122	299	214	130	61	113	104	88	143	194	293	161	153	197	138	200	45	165	272	195	169	113	294	185	209	46	379	25	135	112	222	98	1311	1497	453	1243	248
UBA7		NM_003335.2	NM_003335.2:580	Endogenous	mRNA	98.15	284.91	17	991	88.8	157	249	50	162	134	136	88	152	76	53	99	141	146	144	91	150	114	126	109	142	74	99	90	190	161	229	152	250	17	94	61	189	158	89	349	207	991	839	614
UBE2C		NM_007019.2	NM_007019.2:445	Endogenous	mRNA	98.15	505.8	11	2573	116.85	112	412	74	352	171	291	128	289	71	92	197	368	270	101	327	142	245	310	72	174	177	506	342	75	224	126	402	37	191	11	98	152	271	166	2573	1810	269	794	162
UBE2T		NM_014176.1	NM_014176.1:50	Endogenous	mRNA	92.59	119.69	9	689	112.57	79	91	43	57	58	54	44	40	35	10	21	51	59	49	20	47	34	39	33	96	43	81	44	29	37	44	55	28	77	9	35	83	44	20	324	207	163	201	101
ULBP2		NM_025217.2	NM_025217.2:905	Endogenous	mRNA	24.07	17.54	1	126	122.01	16	9	12	11	2	4	10	5	6	7	7	7	12	9	23	17	12	8	1	4	12	6	26	4	6	2	9	3	16	3	11	7	4	5	91	47	16	33	7
VCAM1		NM_001078.3	NM_001078.3:2535	Endogenous	mRNA	98.15	420.19	6	2747	116.06	285	547	75	58	84	350	203	311	128	131	308	323	557	411	166	979	52	297	159	162	214	176	441	73	351	172	140	214	90	222	351	54	297	194	1077	6	220	2747	214
VCAN		NM_001126336.2	NM_001126336.2:394	Endogenous	mRNA	98.15	2449.15	9	14942	117.43	2297	959	2217	518	456	2693	1645	705	914	162	773	946	3827	3805	605	561	770	2756	1831	1291	569	2473	5393	1370	2253	309	765	877	1504	1808	3526	714	1826	2512	1847	9	605	4057	1077
VEGFA		NM_001171623.1	NM_001171623.1:2212	Endogenous	mRNA	100	1158.44	70	5982	124.84	523	103	316	353	296	357	572	497	208	272	426	220	721	117	965	278	70	747	265	279	388	208	187	270	528	711	467	177	387	91	315	227	854	439	2679	3872	1609	3312	782
VEGFB		NM_003377.3	NM_003377.3:687	Endogenous	mRNA	100	541.96	75	1433	66.04	355	473	301	241	357	418	375	302	166	75	219	359	605	224	238	290	166	454	445	313	251	261	460	366	390	300	295	276	404	173	232	613	262	240	853	817	518	1051	398
VEGFC		NM_005429.4	NM_005429.4:588	Endogenous	mRNA	96.3	127	19	437	88.44	290	86	41	26	19	120	51	34	20	23	47	117	142	85	35	36	34	66	48	47	57	64	65	45	92	195	62	116	78	53	98	36	111	61	236	75	58	214	62
VHL		NM_198156.1	NM_198156.1:420	Endogenous	mRNA	100	168.24	26	604	92.89	92	94	60	121	75	69	46	62	41	35	45	70	64	80	73	68	70	76	31	75	33	106	62	80	72	81	50	50	34	26	61	105	104	52	504	326	335	235	194
VSIR		NM_022153.1	NM_022153.1:185	Endogenous	mRNA	96.3	173.89	17	720	104.24	180	179	27	51	37	109	50	104	55	20	50	113	72	61	51	139	139	36	45	56	53	32	79	80	83	103	79	98	25	71	47	53	65	17	161	666	56	416	431
VTCN1		NM_001253849.1	NM_001253849.1:871	Endogenous	mRNA	92.59	1165.3	17	17149	287.33	144	861	353	1009	28	783	209	116	18	60	81	82	546	106	693	130	276	89	97	261	320	350	267	241	469	323	419	17	237	22	360	367	193	62	768	559	762	168	20
WDR76		NM_024908.3	NM_024908.3:1875	Endogenous	mRNA	83.33	78.87	7	360	100.37	76	76	32	49	78	57	19	35	8	7	15	35	38	32	44	33	23	33	14	43	39	37	53	30	49	57	39	35	15	15	19	15	44	23	110	253	222	280	57
WNT10A		NM_025216.2	NM_025216.2:1781	Endogenous	mRNA	79.63	180.48	3	2020	178.51	37	41	340	6	106	276	10	35	66	14	10	110	130	43	9	107	173	19	24	103	15	395	156	348	9	148	152	223	56	12	4	50	63	29	193	275	99	44	71
WNT11		XM_011545241.2	XM_011545241.2:1015	Endogenous	mRNA	64.81	89.83	3	1080	191.24	8	7	20	14	152	348	17	35	81	24	33	45	6	15	7	5	19	3	72	265	11	570	16	29	3	43	3	67	137	17	11	31	102	55	107	28	35	8	35
WNT2		NM_003391.2	NM_003391.2:2014	Endogenous	mRNA	44.44	43.19	2	887	280.41	16	19	4	6	7	33	7	12	25	25	29	4	26	12	8	12	2	26	8	6	14	44	31	9	14	3	10	2	10	22	33	4	4	9	45	8	887	35	3
WNT2B		NM_001291880.1	NM_001291880.1:1169	Endogenous	mRNA	46.3	60.94	4	669	180.78	14	14	12	19	25	6	9	18	7	10	16	43	12	10	10	9	22	12	25	669	4	30	36	10	5	9	8	13	38	10	16	18	7	15	29	16	15	331	309
WNT3A		NM_033131.3	NM_033131.3:430	Endogenous	mRNA	0	4.41	1	18	83.22	5	11	2	2	1	1	1	1	3	3	6	5	5	5	2	1	2	3	2	1	2	4	1	1	4	2	4	3	3	2	1	2	3	4	17	4	10	9	6
WNT4		NM_030761.4	NM_030761.4:2935	Endogenous	mRNA	24.07	17.61	1	221	178.89	19	6	3	2	4	4	40	1	4	1	7	8	12	5	8	3	4	5	26	5	8	12	17	18	1	9	5	46	5	17	1	5	7	3	37	4	38	7	48
WNT5A		NM_003392.3	NM_003392.3:987	Endogenous	mRNA	96.3	186.83	8	973	119.29	112	76	112	25	8	133	39	102	28	38	85	106	194	255	15	79	22	128	62	31	35	141	128	115	46	122	70	36	90	30	173	39	63	140	476	57	24	628	481
WNT5B		NM_030775.2	NM_030775.2:254	Endogenous	mRNA	40.74	34.63	2	463	190.63	21	28	44	3	29	15	11	8	9	8	19	8	12	18	7	10	3	18	3	11	5	36	11	11	17	21	18	13	2	8	11	2	10	9	49	13	463	74	92
WNT7B		NM_058238.2	NM_058238.2:1874	Endogenous	mRNA	37.04	29.26	1	257	167.99	141	4	56	30	3	56	10	4	2	16	8	3	7	4	1	6	13	5	2	10	4	5	15	22	80	9	4	5	37	4	1	5	27	13	55	224	38	13	5
XCL1/2		NM_002995.2	NM_002995.2:266	Endogenous	mRNA	62.96	52.65	4	410	139.03	41	65	10	18	57	8	23	14	33	9	17	64	77	13	4	9	28	9	10	15	35	115	55	10	17	32	55	77	32	11	9	4	34	32	37	12	136	124	47
ZAP70		NM_001079.3	NM_001079.3:1175	Endogenous	mRNA	55.56	43.89	3	259	115.83	79	259	7	9	11	8	12	39	17	10	26	44	25	52	8	18	14	4	14	13	33	19	11	13	9	54	59	33	8	36	13	3	35	9	59	16	8	167	120
ZC3H12A		NM_025079.2	NM_025079.2:1379	Endogenous	mRNA	74.07	62.41	5	302	100.6	78	46	15	28	15	44	11	40	25	11	28	22	32	30	5	18	22	22	13	12	24	17	21	11	24	23	35	15	15	11	22	37	31	18	120	126	76	120	161
ZEB1		NM_001128128.2	NM_001128128.2:2292	Endogenous	mRNA	100	337.93	24	1403	97.12	152	280	264	61	69	299	173	98	73	75	148	254	383	502	69	113	24	383	280	173	128	233	406	185	287	74	108	134	128	189	312	83	173	358	369	24	162	952	774
ZEB2		NM_001171653.1	NM_001171653.1:1879	Endogenous	mRNA	100	602.56	23	2522	99.36	648	740	151	192	108	347	214	271	194	113	254	507	454	577	186	330	1169	305	485	256	313	220	435	231	615	196	261	308	140	259	364	60	403	232	890	23	177	2324	814
ABCF1		NM_001090.2	NM_001090.2:857	Housekeeping	mRNA	100	558.76	74	2414	98.11	262	319	200	154	402	226	187	215	149	113	207	214	234	207	271	423	195	167	74	290	148	286	257	218	269	183	259	296	252	114	137	283	309	191	1539	1243	1319	1490	862
DNAJC14		NM_032364.5	NM_032364.5:787	Housekeeping	mRNA	100	295.13	52	1113	82.91	204	203	109	191	241	162	100	130	78	71	133	146	230	135	94	185	109	161	95	121	69	196	167	215	241	201	126	130	112	52	118	120	131	114	835	512	469	451	347
ERCC3		NM_000122.1	NM_000122.1:1624	Housekeeping	mRNA	100	642.37	107	3043	98.28	321	377	182	231	252	322	306	237	107	120	227	279	314	317	227	224	252	197	178	219	156	637	373	487	214	447	240	350	252	110	107	137	255	266	2040	1200	1200	1193	627
G6PD		NM_000402.4	NM_000402.4:923	Housekeeping	mRNA	100	184.93	30	901	95.39	214	97	82	207	37	84	30	140	50	35	71	73	116	60	65	95	125	55	34	83	77	456	94	61	76	102	94	47	96	35	39	84	95	54	228	463	698	409	174
GUSB		NM_000181.1	NM_000181.1:1350	Housekeeping	mRNA	100	300.63	58	1727	92.88	422	161	114	215	122	109	146	131	81	242	285	173	185	139	129	252	309	120	58	101	131	800	150	187	163	176	105	136	292	177	75	81	203	123	702	375	271	733	424
MRPL19		NM_014763.3	NM_014763.3:385	Housekeeping	mRNA	100	472	118	1903	77.67	244	315	323	292	258	260	143	156	167	226	316	259	237	318	273	286	205	149	118	341	189	514	390	324	289	287	146	187	369	140	127	170	213	212	1228	1163	931	787	705
NRDE2		NM_017970.3	NM_017970.3:3233	Housekeeping	mRNA	100	233	31	1186	94.38	107	129	136	140	110	95	31	127	50	87	119	138	106	113	130	144	92	106	64	171	91	155	187	184	107	123	69	111	145	79	60	195	136	92	1186	395	368	311	248
OAZ1		NM_004152.2	NM_004152.2:313	Housekeeping	mRNA	100	3263.28	550	14533	87.06	3390	2797	1097	2333	1282	1653	1003	1116	935	1066	1231	1657	1822	1834	1396	1279	3101	1427	1165	933	1372	1496	1551	2560	3562	1442	1296	1184	1337	1030	901	550	1958	1130	5005	11021	4044	6991	5904
POLR2A		NM_000937.2	NM_000937.2:3775	Housekeeping	mRNA	100	976.61	178	3570	89.71	484	661	378	361	386	597	260	325	275	203	396	686	729	424	461	386	322	397	178	465	248	523	539	332	384	561	363	428	567	237	224	276	341	346	3113	1340	1211	2099	1832
PSMC4		NM_006503.2	NM_006503.2:300	Housekeeping	mRNA	100	589.13	89	2181	85.38	203	1043	332	384	148	323	193	421	121	121	209	234	214	231	172	295	326	245	89	312	169	550	261	293	277	280	326	198	340	106	217	164	344	421	1429	1028	1246	1350	730
PUM1		NM_001020658.1	NM_001020658.1:640	Housekeeping	mRNA	100	911.94	208	3616	82.79	399	688	313	915	469	587	326	529	305	248	429	693	489	405	534	470	423	419	249	376	392	848	422	363	563	1064	504	460	486	208	270	511	411	399	470	2072	1315	1216	996
SDHA		NM_004168.3	NM_004168.3:342	Housekeeping	mRNA	100	1314.67	187	7332	104.84	541	587	536	1187	604	699	187	652	326	623	866	599	598	480	462	571	432	444	288	612	641	543	404	773	815	849	730	574	823	346	277	614	812	507	3708	1431	1602	2562	2352
SF3A1		NM_005877.4	NM_005877.4:1485	Housekeeping	mRNA	100	480.35	91	2221	88.71	209	326	181	344	283	151	91	190	133	142	235	232	289	243	172	234	229	212	100	262	147	285	193	192	238	365	197	200	188	105	176	201	232	214	1002	792	1195	1198	781
STK11IP		NM_052902.2	NM_052902.2:565	Housekeeping	mRNA	92.59	68.94	10	244	73.47	30	65	45	42	46	45	20	41	10	13	22	66	65	40	49	38	42	63	24	74	27	165	87	55	24	50	35	37	54	19	27	43	50	46	167	53	73	106	65
TBC1D10B		NM_015527.3	NM_015527.3:2915	Housekeeping	mRNA	100	262.59	22	1622	104.94	160	156	54	184	138	95	69	91	100	22	65	82	189	107	85	114	101	74	64	98	90	144	113	189	133	172	131	206	81	46	61	100	97	56	450	545	442	428	395
TBP		NM_001172085.1	NM_001172085.1:587	Housekeeping	mRNA	100	341.8	64	2198	114.4	205	285	144	156	149	196	64	142	67	73	137	148	148	207	160	244	201	148	108	156	167	214	184	321	171	132	109	151	197	87	114	92	237	215	743	462	289	486	455
TFRC		NM_003234.1	NM_003234.1:1220	Housekeeping	mRNA	100	1076.8	102	5582	110.88	561	739	239	995	388	872	147	913	220	105	398	367	674	452	466	291	346	560	121	497	408	452	437	431	726	653	658	243	2214	102	151	378	743	399	4727	2316	958	2249	1698
TLK2		NM_006852.3	NM_006852.3:2286	Housekeeping	mRNA	100	323.19	56	1409	93.92	192	220	152	161	150	163	81	110	84	65	100	161	230	166	94	138	102	145	91	210	144	242	209	147	156	162	117	109	117	56	86	60	158	96	796	766	430	540	459
TMUB2		NM_177441.2	NM_177441.2:1416	Housekeeping	mRNA	100	343.78	79	2205	100.57	283	258	155	279	120	185	84	150	79	88	101	155	194	208	115	292	246	149	121	141	147	249	197	202	144	173	134	175	180	90	113	117	157	96	753	684	413	572	457
UBB		NM_018955.3	NM_018955.3:1052	Housekeeping	mRNA	100	6079.56	676	32395	110.62	4933	3941	789	6693	3367	4069	1921	957	1037	7321	6205	2302	3558	3409	4042	3633	2924	3030	1583	971	3794	6110	3677	1930	1964	4823	1930	2641	2006	3699	2317	2421	4341	2604	32395	7616	17951	6190	18985
NEG_A		ERCC_00096.1	ERCC_00096.1:230	Negative	SYSTEM	0	2.83	1	10	83.06	4	4	1	3	2	1	1	1	1	1	1	2	2	3	1	2	1	1	1	1	1	2	1	1	1	3	1	2	1	2	1	1	2	1	7	8	6	6	2
NEG_B		ERCC_00041.1	ERCC_00041.1:440	Negative	SYSTEM	0	3.56	1	11	56.43	3	2	1	1	1	5	3	3	1	1	3	5	2	3	1	5	5	3	2	4	7	3	4	1	3	3	3	1	4	2	3	1	2	1	7	4	5	4	6
NEG_C		ERCC_00019.1	ERCC_00019.1:140	Negative	SYSTEM	0	3.39	1	11	81.15	4	2	1	1	5	1	1	1	1	2	2	1	1	2	1	1	3	2	1	1	3	1	4	5	2	2	3	1	2	2	2	1	2	1	8	4	3	8	6
NEG_D		ERCC_00076.1	ERCC_00076.1:355	Negative	SYSTEM	0	3	1	17	85.41	5	2	1	3	1	1	2	6	1	6	3	5	3	2	1	2	17	2	1	2	3	3	1	1	4	1	3	2	1	1	1	2	3	1	4	4	1	5	3
NEG_E		ERCC_00098.1	ERCC_00098.1:785	Negative	SYSTEM	0	4.46	1	11	65.83	5	7	1	8	2	1	4	1	1	4	4	7	3	4	1	2	1	1	5	1	1	1	3	1	3	2	2	1	4	1	3	3	5	1	9	7	6	6	7
NEG_F		ERCC_00126.1	ERCC_00126.1:220	Negative	SYSTEM	0	5.52	1	16	68.96	4	5	1	2	4	2	5	5	8	3	6	5	3	3	3	3	7	3	4	2	2	7	3	1	1	3	2	1	3	1	3	4	3	2	14	10	9	5	8
NEG_G		ERCC_00144.1	ERCC_00144.1:15	Negative	SYSTEM	0	2.93	1	9	59.7	4	3	3	2	1	1	1	3	2	1	4	3	3	2	1	4	5	2	4	6	1	5	2	2	1	4	1	1	2	1	2	1	1	2	2	5	2	4	2
NEG_H		ERCC_00154.1	ERCC_00154.1:115	Negative	SYSTEM	0	4.37	1	12	58.17	5	5	5	7	3	3	2	2	3	1	4	3	5	2	3	1	7	1	1	2	8	1	1	1	1	5	5	1	3	2	3	2	4	4	9	5	7	12	5
POS_A		ERCC_00117.1	ERCC_00117.1:385	Positive	SYSTEM	0	10423.4	3146	25104	74.39	5765	5771	3743	4853	5558	5953	5872	5207	5954	5260	5347	4732	6004	3935	3499	3146	3456	3860	4541	4369	3770	4749	4569	4604	4450	4793	5166	3628	4688	3447	4622	5988	4769	4786	22055	24089	21740	15559	24690
POS_B		ERCC_00112.1	ERCC_00112.1:695	Positive	SYSTEM	0	3274.63	1024	7713	69.18	1913	1960	1290	1734	1964	1865	1979	1672	1862	1815	1771	1596	2240	1258	1089	1024	1126	1388	1673	1564	1341	1690	1703	1678	1549	1610	1751	1246	1652	1166	1499	1882	1736	1722	6667	7368	6807	4906	7407
POS_C		ERCC_00002.1	ERCC_00002.1:850	Positive	SYSTEM	0	915.56	309	2083	66.14	601	591	362	521	509	553	566	524	614	551	525	534	616	372	360	309	335	421	544	477	409	498	461	449	394	480	435	379	534	318	438	525	472	457	1854	1967	1899	1348	2030
POS_D		ERCC_00092.1	ERCC_00092.1:540	Positive	SYSTEM	0	229.04	69	569	72.47	122	138	75	111	116	144	119	129	125	133	116	92	140	101	73	85	94	85	77	105	92	116	115	116	98	120	113	69	94	90	95	125	99	113	473	569	503	349	486
POS_E		ERCC_00035.1	ERCC_00035.1:485	Positive	SYSTEM	0	33.83	8	80	77.04	15	15	14	13	18	16	18	23	16	23	17	14	26	8	11	9	12	17	17	14	12	14	17	18	15	18	13	11	9	12	13	10	16	11	76	78	73	69	80
POS_F		ERCC_00034.1	ERCC_00034.1:195	Positive	SYSTEM	0	17.3	2	40	70.04	10	12	7	15	10	15	10	8	6	10	9	8	9	11	5	7	3	9	6	8	6	11	17	12	5	7	9	8	8	2	9	9	5	9	40	38	30	20	28
[truncated: 15 more columns]
