# Supplementary material for: Bevacizumab, olaparib, and durvalumab in patients with relapsed ovarian cancer: a phase II clinical trial from the GINECO group
Source: Nat Commun. 2024 Mar 5;15:1985. doi: 10.1038/s41467-024-45974-w (PMC10914754; doi:10.1038/s41467-024-45974-w)
Supplement: Supplementary file 5 — Supplementary Data 2 [file 41467_2024_45974_MOESM5_ESM.xlsx]

## Sheet: 360 Report_signatures
	TIS	APM	APM Loss	Apoptosis	ARG1	B Cells	B7-H3	CD45	CD8 T Cells	CTLA4	Cytotoxic Cells	Cytotoxicity	DC	Endothelial Cells	Exhausted CD8	Glycolytic Activity	Hypermutation	Hypoxia	IDO1	IFN Downstream	IFN Gamma	IL10	Immunoproteasome	Inflammatory Chemokines	JAKSTAT Loss	Lymphoid	Macrophages	MAGEs	Mast Cells	MHC2	MMR Loss	MSI Predictor	Myeloid	Myeloid Inflammation	Neutrophils	NK CD56dim	NK Cells	NOS2	PD-1	PD-L1	PD-L2	Proliferation	Stroma	T Cells	TGF-Beta	TH1 Cells	TIGIT	Treg
004-01	6.984	5.413	0.9956	4.601	2.426	5.149	5.782	5.6	4.172	6.788	4.893	4.662	6.437	5.821	5.74	5.078	1.027	5.199	3.552	5.863	6.511	7.37	4.723	5.863	1.625	5.295	6.825	-2.367	4.102	5.108	0.8816	-2.076	5.927	4.47	4.34	2.912	4.149	-0.3846	3.731	3.596	5.959	5.139	6.951	5.259	4.852	2.319	5.871	5.508
033-02	7.299	5.68	0.2435	4.728	-1.798	5.951	5.739	6.639	4.528	6.368	5.51	5.177	5.66	4.221	5.698	4.963	-1.585	4.517	3.962	5.12	6.168	5.855	5.602	4.742	0.1491	5.784	7.019	-2.013	2.158	6.689	2.083	-2.806	6.032	4.047	4.742	3.69	5.285	-0.2133	4.517	5.95	6.337	5.894	5.712	5.915	4.684	4.483	5.947	6.201
033-07	8.844	6.003	0.6544	4.394	-1.017	8.705	4.006	7.407	5.968	7.654	6.721	6.615	4.672	4.495	6.582	4.505	-1.866	3.879	5.201	6.026	7.833	5.273	5.852	4.419	5.938	7.119	5.955	0.3976	1.672	6.536	0.4884	-1.942	4.615	1.979	3.458	4.486	5.668	0.3044	6.326	5.306	6.299	6.37	5.487	7.393	4.473	4.486	8.163	7.473
033-08	7.715	5.798	0.2831	4.746	0.8099	6.273	4.885	6.044	4.67	6.146	5.805	5.566	5.844	5.031	5.589	5.076	0.2513	4.529	4.763	6.114	7.704	5.194	5.33	4.517	0	5.858	6.283	-0.7642	3.824	6.696	0.03607	-1.88	5.238	2.89	4.086	2.836	5.592	0.07284	4.481	4.663	5.891	5.935	5.363	5.627	4.368	3.506	5.42	5.6
033-10	7.007	5.231	0.4852	4.652	0.8407	5.982	6.014	5.154	3.999	5.383	4.717	4.92	3.011	3.487	4.731	5.359	-0.4333	5.547	5.992	6.11	7.318	6.402	4.915	4.435	2.004	5.043	5.543	-1.513	1.717	5.532	0.686	-2.001	4.495	2.372	3.361	3.18	5.612	-0.1594	3.834	4.331	5.483	5.704	6.944	4.833	3.699	2.952	5.135	5.216
050-06	7.27	6.046	0.4682	4.545	0.107	3.994	5.718	6.102	3.805	6.064	5.527	5.578	5.945	4.913	5.317	5.244	0.6478	4.656	6.075	5.899	6.892	6.668	5.797	5.117	1.282	5.411	6.419	-1.618	4.265	5.422	0.9529	-2.107	5.708	3.031	4.471	3.53	3.955	1.107	4.001	5.297	6.56	5.22	7.202	4.757	4.276	3.54	5.083	6.067
050-08	5.701	5.783	0.7756	4.533	7.674	3.833	4.6	4.218	2.829	5.813	3.68	3.257	4.331	3.689	4.455	5.541	-1.445	5.64	3.117	6.319	5.798	2.584	5.416	3.425	4.337	4.01	4.617	-2.051	-0.245	5.082	0.3837	-1.918	4.49	1.926	2.824	3.086	2.261	1.686	2.357	3.719	4.303	6.119	4.681	3.167	2.85	1.382	3.307	4.646
050-09	6.528	6.087	0.701	4.359	9.291	3.212	5.01	5.112	3.23	5.59	4.367	4.153	5.385	4.044	4.886	5.153	-0.3492	4.868	4.385	6.278	7.12	4.09	6.039	4.255	1.259	4.699	6.592	-1.926	1.166	6.461	0.5306	-1.953	5.428	2.562	4.123	2.814	3.343	-0.6153	1.641	3.155	4.789	5.759	4.187	4.145	3.477	3.889	3.299	5.567
050-11	4.856	3.996	0.9325	4.643	-1.288	3.203	4.724	3.507	2.99	2.669	2.513	3.059	3.576	4.167	3.636	5.436	-0.8117	6.028	1.834	6.23	4.814	4.61	4.134	4.406	0.5768	3.451	5.272	-1.206	0.4346	4.873	0.9849	-2.122	4.312	2.6	3.34	2.385	2.734	-0.2883	3.383	3.623	4.426	6.282	7.242	2.639	4.164	1.408	2.076	2.502
050-14	6.313	4.873	0.8	4.976	0.5336	5.086	5.508	5.784	4.591	2.491	5.271	4.565	5.746	5.264	5.351	4.958	0.8394	5.593	4.87	5.051	4.975	6.339	4.713	4.032	1.687	5.036	5.917	-1.277	4.355	4.85	1.058	-2.157	4.971	3.097	3.48	3.103	4.431	0.5335	2.205	3.167	5.623	4.558	6.892	5.071	4.762	3.815	4.427	3.323
050-16	5.527	4.863	0.5878	3.889	1.162	2.406	4.488	3.425	3.796	3.856	4.508	4.418	3.115	3.925	4.206	5.198	1.32	4.582	0.9451	4.851	4.314	5.176	4.728	3.113	0	4.031	4.475	-2.369	2.83	5.579	0	-1.88	4.256	0.9716	3.213	2.543	4.09	-0.4231	3.248	2.5	4.239	6.063	5.867	3.631	3.359	1.273	2.953	3.367
058-02	5.66	4.777	0.5243	4.653	-1.146	2.812	5.7	3.702	3.514	4.134	3.688	3.23	2.349	3.562	4.05	5.29	0.01085	5.467	2.637	4.837	4.629	4.075	4.723	2.509	0	3.664	4.009	-2.48	3.023	4.218	1.038	-2.147	3.582	0.815	1.673	2.82	3.645	-0.1457	1.526	3.006	3.263	5.159	6.826	3.069	3.892	1.551	4.14	4.814
058-04	5.195	4.798	0.8741	4.662	7.465	2.107	4.409	3.698	1.647	3.615	2.232	2.059	4.191	3.431	3.331	5.283	-0.7757	4.843	2.717	5.527	5.434	3.293	4.207	3.523	0	3.211	4.939	0.9723	-0.3334	5.6	0.5804	-1.967	4.522	1.309	3.215	2.246	3.623	-1.927	1.744	2.903	3.459	6.453	3.405	1.789	2.618	1.769	2.877	3.448
058-09	5.827	5.738	0.7748	4.666	-0.4091	4.668	5.1	3.841	2.515	4.718	3.5	3.091	4.015	2.998	3.681	4.812	2.098	4.776	2.393	5.36	5.777	3.489	5.022	3.216	0	3.868	4.027	-1.594	0.8661	5.202	0.3093	-1.905	3.359	0.6967	2.605	3.071	5.055	-1.409	3.262	3.825	4.201	5.375	4.119	2.369	1.91	3.287	3.5	4.551
058-10	6.635	5.567	0.9116	4.584	-0.0006286	3.547	5.437	4.584	3.663	5.459	4.08	4.072	3.47	3.539	4.632	5.181	1.519	5.328	4.859	5.734	7.365	4.898	5.325	4.802	0.6707	4.465	5.222	-2.634	3.033	5.07	0.8046	-2.045	4.86	2.672	3.493	3.162	3.323	-0.5857	3.893	2.97	5.706	6.085	6.426	2.938	3.963	4.433	5.186	5.292
058-12	6.715	4.42	0.6597	5.208	0.9881	4.799	6	4.801	4.798	4.945	5.576	5.207	4.107	4.453	5.034	5.238	0.1543	5.964	7.877	5.156	4.564	5.301	3.984	4.608	1.711	4.773	5.139	-1.234	2.613	5.935	1.213	-2.237	4.577	2.824	3.543	3.528	5.523	-0.597	4.074	1.663	4.998	6.084	6.42	4.238	4.035	2.1	5.039	4.193
058-13	7.374	5.894	0.6835	4.473	0.2334	7.254	5.49	5.927	4.936	6.191	5.058	4.951	4.516	3.999	5.407	5.072	0.06291	5.586	4.762	5.929	7.156	4.354	4.955	3.811	1.592	5.668	4.88	-1.284	1.678	6.374	1.123	-2.19	4.316	3.412	2.736	2.718	4.249	1.456	4.642	4.08	5.048	5.823	5.083	5.469	3.258	3.93	5.899	6.345
058-15	8.337	6.517	1.421	5.156	2.482	5.162	4.932	5.915	4.654	6.44	5.624	5.75	4.303	3.716	5.994	5.328	1.028	4.779	7.872	6.456	8.051	5.188	6.171	5.043	6.698	5.907	6.098	-0.4851	2.74	7.595	0.02563	-1.88	5.539	2.747	3.912	3.917	5.861	0.4823	5.154	4.852	6.276	5.728	6.081	5.219	4.192	4.179	5.923	6.272
058-17	5.629	4.609	1.23	3.968	10.98	3.71	4.271	3.933	3.348	2.326	4.653	4.222	7.537	4.428	5.233	5.494	-1.371	5.022	2.364	5.188	3.737	4.852	4.843	3.792	0.5438	4.332	5.635	-1.821	0.2077	5.096	1.916	-2.684	4.734	3.676	4.346	4.231	4.448	-0.6312	1.04	4.018	5.164	4.965	2.942	4.039	3.259	4.65	3.108	3.159
058-18	6.039	5.182	0.8081	4.21	10.33	4.076	5.033	4.703	3.09	4.767	4.666	4.197	4.92	4.394	4.911	5.332	0.02062	4.868	3.498	5.411	5.458	4.123	4.711	3.928	1.279	4.707	5.55	-1.621	2.037	5.531	1.029	-2.143	4.671	3.159	3.531	4.058	4.469	0.64	3.311	4.127	4.465	5.758	4.838	4.353	3.85	2.922	3.732	5.337
095-01-run4bis	5.511	4.274	0.3277	4.159	8.183	3.926	3.979	3.949	3.126	3.559	3.944	3.444	4.875	3.665	4.588	5.418	-0.1774	5.61	3.263	5.145	4.773	3.355	3.966	3.327	0.7423	3.865	5.128	-2.932	1.093	4.279	0.1681	-1.887	4.372	2.856	2.725	1.008	3.076	-1.119	1.887	3.315	4.557	6.972	3.986	3.428	2.823	2.266	3.34	3.089
095-02-run4bis	3.857	3.921	3.11	4.205	-2.486	2.687	4.957	1.057	1.986	1.193	2.724	2.701	0.6231	0.441	2.599	5.442	-1.573	5.169	3.437	4.751	2.913	2.282	4.609	-0.2144	0	2.606	-0.3832	-1.045	-2.368	1.254	0.601	-1.973	0.591	1.951	-0.7924	1.85	2.145	-1.356	1.328	1.641	-0.8062	7.218	-0.4301	1.735	0.8854	1.248	1.216	1.852
095-03-run4bis	4.498	4.857	1.74	5.065	3.731	2.086	5.348	1.641	1.118	1.699	2.132	2.068	2.321	3.354	3.614	4.826	1.408	4.515	0.3508	5.736	5.025	2.465	4.676	2.148	0	2.624	2.7	-1.935	-1.822	5.287	0.3871	-1.919	2.671	0.5414	1.336	1.539	4.301	-0.4943	1.342	2.598	2.851	5.144	3.295	1.76	2.168	1.753	0.644	2.035
096-01	7.481	5.95	0.3755	3.982	8.767	5.907	5.172	6.004	4.441	6.293	5.423	5.228	6.918	3.375	5.747	5.508	-1.366	5.52	5.185	5.897	7.011	4.775	5.513	6.299	3.118	5.92	6.083	-0.04372	0.6006	5.853	1.757	-2.573	5.373	2.676	4.059	2.501	4.872	-1.124	4.796	4.825	5.98	5.998	4.682	5.878	3.733	4.743	5.716	5.666
096-02-run4bis	8.274	5.558	0.4193	4.485	-0.5169	4.793	5.2	6.221	5.213	5.849	5.461	5.275	4.841	4.454	6.231	5.126	-1.566	5.237	6.355	6.148	7.412	5.552	6.254	5.587	2.409	5.858	7.415	-1.278	2.626	6.755	0.667	-1.995	6.311	3.198	4.529	3.02	4.583	-1.387	4.635	5.301	6.774	6.235	5.825	5.749	4.667	3.676	6.306	5.143
096-03	6.443	5.568	0.5736	5.423	-1.802	2.599	5.309	4.621	4.439	5.304	5.585	5.413	6.03	3.919	5.39	5.341	0.6553	5.151	4.748	5.463	4.5	6.387	5.265	4.167	0	4.977	5.434	-2.153	2.362	5.909	0.6316	-1.983	5.057	4.452	3.886	2.675	4.728	-0.6719	3.486	3.974	4.855	4.788	4.691	4.692	4.032	3.102	4.848	4.858
096-04	5.898	4.609	0.5695	4.37	-0.2535	3.926	5.536	3.957	3.141	5.459	3.171	3.065	2.433	2.826	4.189	4.611	1.387	3.954	3.993	5.376	6.194	4.23	4.003	3.65	0	4.108	4.274	-0.9753	0.231	5.128	1.261	-2.264	3.578	0.5442	2.171	2.848	4.747	-0.6687	2.74	3.498	4.615	5.691	5.57	3.387	2.261	2.028	4.588	5.237
096-05-run4bis	5.907	5.631	0.7577	4.796	-1.571	5.189	3.571	4.144	2.938	4.43	4.474	4.308	5.642	3.928	5.126	5.539	0.5571	4.24	3.371	4.843	2.329	4.127	5.266	3.145	0	4.71	4.246	-2.972	3.764	4.451	2.524	-3.147	3.324	2.761	1.472	2.449	3.867	1.938	2.81	4.329	4.016	4.588	3.788	4.523	3.501	3.385	4.145	4.504
096-06	4.974	4.697	0.3625	4.986	-0.6787	1.893	4.844	4.062	3.315	3.278	3.804	3.341	4.364	3.569	3.496	4.912	1.158	4.878	1.897	5.195	3.887	5.612	4.806	2.99	0	3.743	4.778	-2.379	1.863	5.337	0.736	-2.019	4.144	1.981	2.968	2.359	2.778	-0.09386	2.8	2.189	2.928	4.516	5.914	3.321	3.55	2.018	2.379	3.111
096-09	7.047	5.383	0.6157	5.014	0.01418	4.404	5.875	5.352	4.428	5.293	5.14	5.179	4.473	5.142	5.378	5.02	-0.1529	5.099	4.096	5.847	6.819	5.028	4.868	4.985	0	5.088	6.238	-1.915	2.021	6.39	0.4878	-1.942	4.906	2.224	3.564	2.475	4.063	-1.571	3.27	4.535	6.159	6.149	6.433	4.738	4.295	2.711	5.063	5.679
096-10	5.893	5.239	0.7219	4.526	-3.567	3.778	5.662	4.851	3.502	5.397	3.946	4.007	3.079	4.241	4.494	5.133	0.2552	4.98	2.4	5.223	6.158	5.393	4.663	4.413	2.61	4.488	5.769	-2.929	2.686	5.211	0.4961	-1.944	5.349	1.033	3.363	2.282	2.916	-0.5894	2.469	3.188	5.306	6.328	7.114	3.955	4.286	2.336	4.009	4.94
096-11	5.101	4.921	0.252	4.004	0.6572	3.937	5.504	4.157	4.506	3.614	3.523	2.885	4.944	3.873	3.532	4.916	0.4927	5.146	3.601	4.745	4.661	4.556	4.153	3.209	0	4.093	4.476	-1.842	3.591	4.183	0.5096	-1.948	4.353	2.902	3.15	3.003	4.872	-1.665	3.176	2.97	5.057	6.164	6.978	3.805	4.189	3.617	3.867	4.447
105-01	6.709	6.609	1.395	4.221	-0.7187	3.206	4.734	3.805	3.03	4.545	4.632	4.744	3.927	4.43	5.068	5.46	-0.1441	4.735	6.787	6.059	6.9	4.464	6.284	3.935	0	4.364	5.023	-3.405	2.597	4.759	0.3773	-1.917	4.382	2.592	2.954	2.389	3.974	0.2048	2.733	4.447	4.554	6.618	6.22	3.346	3.606	2.752	4.462	4.467
105-05	6.719	5.548	0.3315	4.21	1.019	5.773	4.907	5.538	4.541	5.693	4.587	4.132	3.934	3.219	5.24	5.002	0.2863	4.732	4.87	6.204	6.337	3.432	5.206	3.532	0	5.239	4.342	-2.524	-0.005813	3.829	0.2526	-1.897	3.889	1.642	2.666	2.178	4.562	-0.203	4.276	4.963	4.08	6.246	3.662	5.468	2.444	3.494	5.405	5.646
105-06	8.864	6.89	0.7158	4.534	0.7032	5.982	4.579	6.02	5.651	6.748	6.752	7.054	5.645	3.585	6.263	5.014	-1.576	4.621	8.452	6.509	9.539	5.302	7.147	6.084	5.379	6.709	5.886	-1.681	1.146	7.154	0.9781	-2.119	5.138	2.394	3.452	4.337	5.661	-1.297	5.929	5.476	6.333	6.559	5.07	6.443	3.871	4.722	6.234	5.663
105-07	7.718	6.349	0.7597	4.281	-0.3283	5.926	4.18	5.979	4.887	6.583	5.466	5.276	4.896	4.162	5.514	4.462	1.15	4.376	6.478	6.578	8.376	5.029	5.738	4.38	1.212	5.973	5.306	-2.137	0.9104	5.291	0.5935	-1.971	4.511	1.885	2.51	3.034	5.62	-0.3284	4.513	5.134	6.118	4.449	5.068	5.408	3.763	2.953	5.809	5.368
105-08	4.151	2.429	0.9493	4.179	-0.6766	3.296	4.179	2.823	3.287	3.281	3.128	2.395	2.559	2.964	3.109	5.655	-1.039	5.497	0.6275	3.14	3.088	4.681	2.584	1.875	0	3.597	2.955	-0.7152	1.262	2.269	0.7266	-2.015	2.919	1.699	1.492	2.393	3.566	-0.6767	2.317	1.527	3.701	5.712	5.495	3.892	3.038	3.02	4.109	4.698
105-09	5.331	5.296	0.848	4.033	0.7669	3.915	3.906	2.988	1.951	3.977	2.987	2.675	3.647	3.65	3.997	5.033	0.1343	5.224	2.009	5.298	4.815	3.95	4.276	3.836	0	3.598	4.203	-0.2663	-0.1232	4.221	1.364	-2.323	3.68	1.437	2.657	1.518	5.817	-1.273	1.563	2.929	3.616	6.582	4.434	2.819	2.681	1.915	4.34	3.861
105-10	7.426	5.75	0.7785	4.29	9.981	5.927	5.094	5.813	5.207	6.271	5.868	5.946	6.042	5.085	5.968	5.099	0.3094	5.313	4.622	6.067	6.953	5.574	5.35	4.437	5.895	6.041	5.793	-0.8506	3.291	5.917	2.265	-2.944	4.868	2.261	3.31	3.777	4.388	1.091	4.499	4.595	6.004	3.626	6.83	5.42	4.535	4.524	5.493	6.103
105-11	6.535	5.189	0.2573	4.892	0.9166	4.619	5.963	4.798	3.289	5.459	3.882	3.643	3.688	5.112	5.084	5.279	0.5168	5.359	2.809	6.298	6.203	4.552	4.931	4.994	1.064	4.761	5.466	-0.8848	3.124	5.265	0.5428	-1.956	4.821	2.363	3.53	3.562	3.882	-0.6685	2.588	3.879	5.676	5.73	7.562	4.642	4.488	2.028	5.094	6.209
105-12	4.563	5.394	1.89	4.646	-1.079	3.327	5.111	1.769	1.601	1.879	2.873	2.929	1.749	3.63	3.128	5.046	0.9839	4.434	0.7768	5.509	3.53	2.82	4.603	2.866	0	3.069	3.478	-0.9034	0.05721	5.195	0	-1.88	3.034	2.103	1.933	2.491	2.497	0.5062	2.177	2.846	2.741	6.373	5.066	2.036	2.183	1.618	2.843	3.296
105-14	6.898	5.767	0.4724	4.406	0.6864	5.797	5.483	5.063	3.711	6.229	4.652	4.739	4.046	4.25	4.786	5.026	0.108	5.085	4.957	6.039	7.345	4.848	5.518	5.591	1.322	5.238	5.168	-2.537	0.6291	6.426	0.539	-1.955	5.016	2.178	3.398	3.184	4.665	-0.6356	4.284	3.835	5.295	6.336	6.033	4.791	3.892	3.646	5.095	5.798
105-15	5.965	4.949	0.5559	4.242	-1.217	3.158	5.342	4.072	2.89	5.326	3.35	3.563	2.757	3.905	3.826	5.105	0.6864	5.161	5.51	5.664	6.873	4.267	4.853	3.96	2.13	3.813	4.395	-2.143	1.181	5.563	0.9968	-2.128	3.96	1.566	2.517	2.83	4.692	-0.2167	1.455	3.367	4.638	6.249	6.84	2.656	3.738	3.065	3.167	4.743
105-16	7.013	5.272	0.2398	4.843	-1.09	6.434	5.465	5.679	4.481	5.874	5.701	4.945	5.67	5.165	6.129	5.581	1.111	5.308	4.302	4.9	7.105	2.87	4.875	3.874	0.1968	5.586	5.366	-1.417	3.055	4.781	0	-1.88	4.665	2.649	3.379	2.703	5.313	0.03947	4.077	3.921	5.683	6.513	5.488	5.585	4.193	3.45	5.402	5.013
130-01	7.695	5.143	0.5228	5.064	-3.391	4.138	6.134	5.485	4.65	6.417	5.151	4.941	4.599	4.038	5.557	5.411	-1.032	5.061	4.839	5.157	7.713	4.927	4.38	4.812	3.017	5.444	5.465	-3.597	1.782	5.014	0.968	-2.114	4.979	2.242	2.879	2.397	4.092	-0.7758	3.538	5.501	6.773	6.785	5.833	5.431	3.981	3.735	6.599	5.669
130-02-run4bis	4.702	3.008	1.355	4.461	-1.145	3.343	3.915	2.617	1.744	1.686	2.858	2.358	2.288	3.262	3.668	5.44	0.9713	5.605	0.7512	4.305	3.944	2.105	2.399	2.237	0	2.964	2.826	-3.496	1.25	2.591	0.885	-2.078	2.243	-0.06894	0.7042	1.083	4.35	-4.507	1.499	2.834	3.298	6.112	3.688	2.786	1.937	1.588	2.806	3.701
130-04-run4bis	6.568	5.651	0.4891	4.036	-0.8143	4.639	5.228	4.965	3.106	5.535	4.696	4.462	3.453	3.803	4.42	4.946	0.1274	5.193	5.195	5.345	6.988	4.664	5.169	4.268	1.277	4.719	4.963	-2.53	0.9846	4.531	1.335	-2.306	4.435	2.504	2.612	2.523	3.872	-1.881	2.763	4.152	5.296	5.351	6.079	4.287	3.467	2.708	6.499	5.357
130-05	6.399	5.31	0.3713	4.614	-0.6808	2.313	6.129	4.297	3.306	4.998	4.124	3.855	5.042	4.903	4.746	4.957	1.031	5.068	2.529	6.252	7.234	4.765	4.431	3.859	0	4.479	5.6	-2.708	4.017	5.148	0	-1.88	4.812	1.292	3.623	1.668	2.717	-1.195	3.165	3.613	5.332	4.842	7.712	3.87	4.558	3.431	4.233	4.714
130-07	4.375	4.076	0.5701	4.843	-2.141	2.222	3.818	2.968	1.5	1.538	2.703	2.359	1.914	3.244	3.181	4.891	1.526	5.03	1.612	4.589	3.566	2.042	3.6	2.165	0.2239	2.725	4.086	-3.462	-0.124	4.064	1.863	-2.646	3.51	0.3255	2.06	0.5008	1.97	-1.333	1.378	1.532	1.885	5.656	3.448	1.943	2.463	1.815	2.585	2.097
196-01-run4bis	5.917	6.15	1.687	4.411	4.767	2.481	4.343	3.061	1.846	2.983	3.803	4.032	3.399	3.01	4.223	5.73	0.4074	5.292	4.986	6.271	6.486	1.849	5.364	3.871	0	3.677	4.418	-2.951	0.598	6.606	0.9223	-2.094	4.024	1.737	2.589	1.384	3.018	-0.5661	1.27	3.272	3.613	7.013	3.399	2.843	2.898	2.497	2.699	4.227
196-02-run4bis	7.103	5.826	0.4392	4.617	0.6013	5.917	5.113	6.017	4.22	5.413	5.446	5.343	6.534	6.068	5.933	5.123	-0.8406	5.103	3.344	5.766	5.253	4.991	4.985	4.956	2.095	5.569	7.091	-1.894	3.823	6.593	1.161	-2.209	6.192	2.606	4.924	3.091	4.071	0.7963	3.632	4.522	6.069	5.65	6.913	5.92	4.962	3.219	4.842	5.202
196-03-run4bis	7.524	5.825	0.9753	4.689	5.389	3.833	4.32	5.388	5.433	5.768	5.839	5.532	3.692	3.488	6.105	4.974	-0.3021	4.695	4.084	5.768	7.676	5.221	5.483	4.814	0	5.801	6.073	-2.954	0.8909	5.975	0	-1.88	4.775	2.355	3.207	2.736	4.52	-1.413	4.453	4.344	5.859	6.602	4.076	5.753	4.273	2.928	6.38	5.669
196-04-run4bis	5.846	5.08	0.5076	5.755	0.2617	2.703	5.455	3.068	2.744	3.4	4.425	4.113	4.107	2.854	3.519	5.921	-1.309	6.088	6.939	5.248	7.113	3.544	5.394	3.421	3.003	3.935	3.509	-2.812	-1.458	3.915	0	-1.88	3.106	2.651	1.965	1.867	4.266	-1.93	2.491	2.212	2.912	7.063	3.532	3.111	2.236	2.995	3.442	2.277
