# Supplementary material for: Bevacizumab, olaparib, and durvalumab in patients with relapsed ovarian cancer: a phase II clinical trial from the GINECO group
Source: Nat Commun. 2024 Mar 5;15:1985. doi: 10.1038/s41467-024-45974-w (PMC10914754; doi:10.1038/s41467-024-45974-w)
Supplement: Supplementary file 7 — Source Data [file 41467_2024_45974_MOESM7_ESM.xlsx]

## Sheet: Fig2
	delai_PFS_RECIST_clin	evt_PFS_RECIST_clin	INCCOHORT
1	6.67769	1	2
2	8.56198	1	2
3	4	1	2
4	4.03306	1	1
5	9.52066	1	1
6	1.32231	1	1
7	19.405	0	1
8	7.10744	1	1
9	15.5041	1	1
10	6.80992	1	2
11	16.6942	0	2
12	13.157	0	2
13	2.71074	1	1
14	1.35537	1	1
15	0.958678	0	1
16	3.66942	1	1
17	3.47107	1	1
18	5.55372	1	1
19	5.61983	1	1
20	1.52066	1	2
21	11.0083	1	2
22	4	1	1
23	2.77686	1	2
24	5.42149	1	1
25	1.32231	1	1
26	10.6446	1	1
27	9.12397	1	1
28	6.80992	1	1
29	13.686	1	1
30	4	1	2
31	7.17355	1	1
32	20.2975	0	1
33	5.91736	1	1
34	19.6033	0	2
35	10.314	1	2
36	2.57851	1	2
37	1.32231	1	2
38	12.0331	1	2
39	4	1	2
40	4.19835	1	2
41	5.65289	1	2
42	4.09917	1	1
43	1.22314	1	1
44	12.3306	1	1
45	4.06612	1	2
46	1.15702	1	1
47	4.13223	1	1
48	1.42149	1	2
49	1.55372	1	1
50	3.07438	1	1
51	1.38843	1	2
52	6.97521	1	2
53	2.77686	1	2
54	1.2562	1	1
55	2.08264	1	2
56	9.95041	1	2
57	20.2314	0	1
58	1.22314	1	2
59	10.2149	1	1
60	5.58678	1	1
61	5.52066	1	2
62	0.132231	0	2
63	1.35537	1	1
64	2.87603	1	2
65	7.10744	1	2
66	14.1488	1	2
67	6.90909	1	2
68	3.27273	1	2
69	1.38843	1	1
70	4.03306	1	1
71	1.19008	1	1
72	4.19835	1	1
73	2.7438	1	1
74	1.4876	0	1

## Sheet: Fig3
	duree_ttt_lastfu	INCCOHORT_f	duree_ttt_response	best_response_RECIST_f	Continued_treatment	BRCA_label	BRCA_status	parpi
1	4.82957	Platinum resistant relapse	1.34702	SD	NA	?		NA
2	10.9733	Platinum resistant relapse	8.01643	PR	NA	Mutant	yes	P
3	1.34702	Platinum resistant relapse	1.28131	PD	NA	?		P
4	19.2526	Platinum resistant relapse	4.10678	PR	1	?		NA
5	13.4045	Platinum resistant relapse	1.34702	SD	NA	?		P
6	18.8583	Platinum resistant relapse	1.34702	PR	1	Wild-type	no	NA
7	2.06982	Platinum resistant relapse	1.28131	SD	NA	?		NA
8	6.83368	Platinum resistant relapse	1.34702	PD	NA	?		P
9	3.58111	Platinum resistant relapse	1.18275	SD	NA	?		NA
10	3.21971	Platinum resistant relapse	1.37988	SD	NA	Wild-type	no	NA
11	10.8747	Platinum resistant relapse	1.18275	SD	NA	Wild-type	no	NA
12	5.58522	Platinum resistant relapse	1.18275	SD	NA	?		P
13	3.97536	Platinum resistant relapse	1.18275	SD	NA	?		NA
14	8.14784	Platinum resistant relapse	1.28131	SD	NA	?		NA
15	2.69405	Platinum resistant relapse	1.28131	PD	NA	Wild-type	no	P
16	10.8419	Platinum resistant relapse	1.18275	PR	NA	?		NA
17	8.87064	Platinum resistant relapse	1.31417	SD	NA	?		P
18	7.55647	Platinum resistant relapse	1.31417	SD	NA	?		NA
19	21.2238	Platinum resistant relapse	1.18275	SD	1	?		NA
20	6.30801	Platinum resistant relapse	1.18275	SD	NA	?		NA
21	20.0082	Platinum resistant relapse	1.24846	SD	1	Wild-type	no	NA
22	2.69405	Platinum resistant relapse	1.1499	SD	NA	Wild-type	no	NA
23	4.86242	Platinum resistant relapse	1.31417	SD	NA	?		NA
24	0.689938	Platinum resistant relapse	1.18275	PD	NA	?		NA
25	20.731	Platinum resistant relapse	6.70226	PR	1	?		NA
26	4.13963	Platinum resistant relapse	1.11704	PD	1	?		NA
27	17.0185	Platinum resistant relapse	3.67967	PR	NA	Wild-type	no	P
28	4.53388	Platinum resistant relapse	1.37988	PD	NA	Wild-type	no	NA
29	2.98973	Platinum resistant relapse	1.28131	PR	NA	Wild-type	no	NA
30	20.3368	Platinum resistant relapse	1.24846	PD	1	?		NA
31	20.0411	Platinum resistant relapse	8.21355	PR	1	Wild-type	no	NA
32	6.6694	Platinum resistant relapse	1.24846	PR	NA	Wild-type	no	P
33	9.59343	Platinum resistant relapse	2.7269	PR	NA	?		NA
34	3.71253	Platinum resistant relapse	1.34702	PD	NA	Mutant	yes	P
35	1.74127	Platinum resistant relapse	1.37988	PD	NA	Wild-type	no	NA
36	4.13963	Platinum resistant relapse	2.66119	PR	NA	?		P
37	1.28131	Platinum resistant relapse	1.18275	PD	NA	?		NA
38	4.33676	Platinum resistant relapse	1.577	SD	NA	Wild-type	no	P
39	4.59959	Platinum resistant relapse	1.28131	SD	NA	?		NA
40	6.20945	Platinum sensitive relapse	1.37988	PR	NA	?		NA
41	16.0986	Platinum sensitive relapse	1.34702	SD	NA	?		NA
42	6.20945	Platinum sensitive relapse	1.31417	SD	NA	?		P
43	16.1314	Platinum sensitive relapse	2.56263	SD	1	Wild-type	no	P
44	16.5585	Platinum sensitive relapse	1.31417	SD	1	?		NA
45	13.0431	Platinum sensitive relapse	5.42094	CR	1	Mutant	yes	NA
46	0.755647	Platinum sensitive relapse	1.24846	SD	NA	?		NA
47	17.2485	Platinum sensitive relapse	2.66119	PR	1	Wild-type	no	P
48	4.00821	Platinum sensitive relapse	1.41273	SD	NA	?		P
49	20.5339	Platinum sensitive relapse	1.1499	SD	1	?		P
50	19.3183	Platinum sensitive relapse	1.37988	PR	1	?		P
51	19.0883	Platinum sensitive relapse	1.05133	PR	NA	?		NA
52	5.42094	Platinum sensitive relapse	1.18275	SD	NA	Mutant	yes	NA
53	2.62834	Platinum sensitive relapse	1.28131	PD	NA	Mutant	yes	P
54	13.1417	Platinum sensitive relapse	2.59548	PR	1	?		NA
55	3.97536	Platinum sensitive relapse	1.577	SD	NA	?		P
56	4.17248	Platinum sensitive relapse	1.37988	SD	NA	Mutant	yes	P
57	6.01232	Platinum sensitive relapse	1.34702	SD	NA	Wild-type	no	P
58	6.47228	Platinum sensitive relapse	1.28131	PR	NA	Wild-type	no	NA
59	2.75975	Platinum sensitive relapse	1.37988	PD	NA	Wild-type	no	NA
60	1.34702	Platinum sensitive relapse	1.34702	PD	NA	?		P
61	9.72485	Platinum sensitive relapse	4.17248	PR	NA	?		P
62	4.13963	Platinum sensitive relapse	1.37988	SD	NA	?		NA
63	1.37988	Platinum sensitive relapse	1.24846	SD	NA	Wild-type	no	NA
64	11.269	Platinum sensitive relapse	2.52977	PR	NA	Wild-type	no	P
65	1.21561	Platinum sensitive relapse	1.24846	PD	NA	?		NA
66	19.384	Platinum sensitive relapse	1.18275	SD	1	?		P
67	3.71253	Platinum sensitive relapse	1.28131	SD	NA	?		P
68	7.75359	Platinum sensitive relapse	2.75975	PR	NA	Mutant	yes	P
69	14.9158	Platinum sensitive relapse	1.44559	PR	NA	Wild-type	no	NA
70	11.1047	Platinum sensitive relapse	1.37988	PR	NA	Wild-type	no	NA
71	1.74127	Platinum sensitive relapse	1.34702	SD	NA	Mutant	yes	P

## Sheet: Fig4-a
	delai_PFS_RECIST_clin_landmark	evt_PFS_RECIST_clin	KELIM_categorized
1	0.747907	1	0
2	6.23551	1	0
3	16.1198	0	1
4	3.82229	1	1
5	12.219	1	1
6	0.38427	1	1
7	2.26857	1	0
8	0.714849	1	0
9	2.13634	1	1
10	7.35948	1	1
11	5.83882	1	1
12	3.52477	1	1
13	10.4008	1	0
14	3.8884	1	0
15	17.0124	0	1
16	0.814022	1	0
17	9.04543	1	1
18	0.84708	1	1
19	16.9463	0	0
20	6.92972	1	1
21	2.30163	1	0
22	0.747907	1	0
23	0.913196	1	0
24	3.39253	1	1
25	5.27683	1	1
26	0.714849	1	0
27	3.52477	1	1
28	13.4091	0	1
29	9.87187	0	1
30	7.72311	1	1
31	0.714849	1	1
32	16.3182	0	1
33	7.0289	1	1
34	8.74791	1	1
35	0.714849	1	0
36	0.913196	1	0
37	2.36774	1	1
38	0.780965	1	1
39	3.69006	1	0
40	6.66526	1	1
41	2.23551	1	1
42	3.82229	1	0
43	10.8636	1	1
44	3.62394	1	1

## Sheet: Fig4-b
	delai_OS_landmark	evt_OS	KELIM_categorized
1	4.64873	1	0
2	10.533	1	0
3	6.33468	1	0
4	16.1198	0	1
5	10.9958	0	1
6	15.7231	0	1
7	12.0206	0	1
8	14.0041	0	1
9	2.10328	1	1
10	13.9049	0	0
11	1.37601	1	0
12	7.06196	1	1
13	0.648733	1	0
14	15.6901	1	1
15	15.4917	1	1
16	18.1694	0	1
17	18.0702	0	0
18	9.21072	1	0
19	17.0124	0	1
20	14.4669	0	0
21	17.6074	0	1
22	1.60741	0	0
23	14.8306	0	1
24	2.56609	1	0
25	17.1777	0	0
26	16.9463	0	0
27	13.971	0	1
28	14.5991	0	0
29	12.3512	0	0
30	13.971	0	0
31	7.09501	1	0
32	12.4173	0	0
33	1.87187	1	0
34	1.64047	1	0
35	1.04543	1	0
36	14.9297	0	1
37	13.7396	0	1
38	12.4504	0	0
39	12.9463	0	1
40	13.4091	0	1
41	9.87187	0	1
42	14.0702	0	1
43	5.44212	1	1
44	17.4091	0	1
45	16.3182	0	1
46	15.9215	0	1
47	11.095	0	0
48	2.76444	1	1
49	9.93799	0	1
50	12.2851	0	0
51	3.39253	1	0
52	11.7231	0	1
53	15.2603	1	1
54	14.1363	1	0
55	0.450386	1	0
56	14.2355	0	1
57	16.219	0	1
58	1.93799	1	0
59	9.21072	0	0
60	13.376	1	1
61	14.7314	0	1
62	7.29336	1	0

## Sheet: Fig4-c
	delai_PFS_RECIST_clin	evt_PFS_RECIST_clin	INCCOHORT	TIS_median_cat
1	9.52066	1	1	>=median
2	15.5041	1	1	>=median
3	1.35537	1	1	>=median
4	3.66942	1	1	<median
5	3.47107	1	1	>=median
6	5.61983	1	1	<median
7	1.32231	1	1	<median
8	13.686	1	1	<median
9	20.2975	0	1	>=median
10	5.91736	1	1	>=median
11	4.09917	1	1	>=median
12	1.22314	1	1	>=median
13	12.3306	1	1	>=median
14	1.15702	1	1	<median
15	4.13223	1	1	<median
16	1.55372	1	1	>=median
17	3.07438	1	1	<median
18	20.2314	0	1	>=median
19	10.2149	1	1	<median
20	5.58678	1	1	>=median
21	1.35537	1	1	>=median
22	1.38843	1	1	<median
23	4.03306	1	1	<median
24	1.19008	1	1	<median
25	4.19835	1	1	>=median
26	2.7438	1	1	>=median
27	1.4876	0	1	<median
28	6.67769	1	2	>=median
29	6.80992	1	2	>=median
30	13.157	0	2	>=median
31	1.52066	1	2	<median
32	11.0083	1	2	<median
33	2.77686	1	2	<median
34	4	1	2	>=median
35	10.314	1	2	>=median
36	1.32231	1	2	<median
37	12.0331	1	2	<median
38	4	1	2	<median
39	4.19835	1	2	<median
40	5.65289	1	2	<median
41	4.06612	1	2	<median
42	1.38843	1	2	<median
43	6.97521	1	2	>=median
44	2.08264	1	2	>=median
45	9.95041	1	2	>=median
46	1.22314	1	2	<median
47	5.52066	1	2	>=median
48	0.132231	0	2	<median
49	2.87603	1	2	<median
50	7.10744	1	2	>=median
51	14.1488	1	2	>=median
52	6.90909	1	2	<median
53	3.27273	1	2	>=median

## Sheet: Fig4-d
	delai_OS	evt_OS	INCCOHORT	TIS_median_cat
1	13.8182	1	1	>=median
2	19.0083	0	1	>=median
3	17.2893	0	1	>=median
4	5.38843	1	1	<median
5	3.96694	1	1	>=median
6	9.09091	1	1	<median
7	3.93388	1	1	<median
8	21.3554	0	1	<median
9	20.2975	0	1	>=median
10	11.8678	1	1	>=median
11	17.7521	0	1	>=median
12	9.28926	1	1	>=median
13	20.8926	0	1	>=median
14	4.89256	0	1	<median
15	18.1157	0	1	<median
16	5.85124	1	1	>=median
17	3.90083	1	1	<median
18	20.2314	0	1	>=median
19	17.2562	0	1	<median
20	17.8843	0	1	>=median
21	15.6364	0	1	>=median
22	17.2562	0	1	<median
23	10.3802	1	1	<median
24	15.7025	0	1	<median
25	5.15702	1	1	>=median
26	4.92562	1	1	>=median
27	4.33058	1	1	<median
28	18.2149	0	2	>=median
29	16.2314	0	2	>=median
30	13.157	0	2	>=median
31	9.75207	1	2	<median
32	17.3554	0	2	<median
33	8.72727	1	2	<median
34	20.6942	0	2	>=median
35	19.2066	0	2	>=median
36	6.04959	1	2	<median
37	13.2231	0	2	<median
38	15.5702	0	2	<median
39	6.67769	1	2	<median
40	15.0083	0	2	<median
41	18.5455	1	2	<median
42	9.98347	1	2	<median
43	17.4215	1	2	>=median
44	3.73554	1	2	>=median
45	17.5207	0	2	>=median
46	2.57851	1	2	<median
47	19.5041	0	2	>=median
48	15.5702	1	2	<median
49	5.22314	1	2	<median
50	12.4959	0	2	>=median
51	16.6612	1	2	>=median
52	18.0165	0	2	<median
53	10.5785	1	2	>=median

## Sheet: Fig4-e
	delai_PFS_RECIST_clin_landmark	evt_PFS_RECIST_clin	KELIM_categorized	TIS_median_cat
1	6.23551	1	0	>=median
2	12.219	1	1	>=median
3	0.38427	1	1	<median
4	10.4008	1	0	<median
5	17.0124	0	1	>=median
6	0.814022	1	0	>=median
7	9.04543	1	1	>=median
8	0.84708	1	1	<median
9	16.9463	0	0	>=median
10	6.92972	1	1	<median
11	2.30163	1	0	>=median
12	0.747907	1	0	<median
13	0.913196	1	0	>=median
14	3.39253	1	1	>=median
15	3.52477	1	1	>=median
16	9.87187	0	1	>=median
17	7.72311	1	1	<median
18	0.714849	1	1	>=median
19	7.0289	1	1	>=median
20	8.74791	1	1	<median
21	0.714849	1	0	<median
22	0.913196	1	0	<median
23	2.36774	1	1	<median
24	0.780965	1	1	<median
25	3.69006	1	0	>=median
26	6.66526	1	1	>=median
27	2.23551	1	1	>=median
28	3.82229	1	0	>=median
29	10.8636	1	1	>=median
30	3.62394	1	1	<median

## Sheet: Fig4-f
	delai_OS_landmark	evt_OS	KELIM_categorized	TIS_median_cat
1	10.533	1	0	>=median
2	15.7231	0	1	>=median
3	14.0041	0	1	>=median
4	2.10328	1	1	<median
5	0.648733	1	0	<median
6	18.0702	0	0	<median
7	17.0124	0	1	>=median
8	14.4669	0	0	>=median
9	17.6074	0	1	>=median
10	1.60741	0	0	<median
11	14.8306	0	1	<median
12	2.56609	1	0	>=median
13	16.9463	0	0	>=median
14	13.971	0	1	<median
15	14.5991	0	0	>=median
16	12.3512	0	0	>=median
17	13.971	0	0	<median
18	7.09501	1	0	<median
19	12.4173	0	0	<median
20	1.87187	1	0	>=median
21	1.64047	1	0	>=median
22	1.04543	1	0	<median
23	14.9297	0	1	>=median
24	12.9463	0	1	>=median
25	9.87187	0	1	>=median
26	14.0702	0	1	<median
27	5.44212	1	1	<median
28	17.4091	0	1	>=median
29	15.9215	0	1	>=median
30	2.76444	1	1	<median
31	9.93799	0	1	<median
32	12.2851	0	0	<median
33	3.39253	1	0	<median
34	11.7231	0	1	<median
35	15.2603	1	1	<median
36	14.1363	1	0	>=median
37	0.450386	1	0	>=median
38	14.2355	0	1	>=median
39	16.219	0	1	>=median
40	1.93799	1	0	<median
41	9.21072	0	0	>=median
42	13.376	1	1	>=median
43	14.7314	0	1	<median
44	7.29336	1	0	>=median

## Sheet: SuppFig1
	delai_PFS_RECIST_clin	evt_PFS_RECIST_clin	BRCA
1	4.03306	1	0
2	9.52066	1	1
3	1.32231	1	1
4	19.405	0	0
5	7.10744	1	0
6	15.5041	1	0
7	2.71074	1	0
8	1.35537	1	0
9	0.958678	0	0
10	3.66942	1	0
11	3.47107	1	0
12	5.55372	1	0
13	5.61983	1	0
14	4	1	0
15	5.42149	1	0
16	1.32231	1	0
17	10.6446	1	0
18	9.12397	1	0
19	6.80992	1	0
20	13.686	1	0
21	7.17355	1	0
22	20.2975	0	0
23	5.91736	1	0
24	4.09917	1	0
25	1.22314	1	0
26	12.3306	1	0
27	1.15702	1	1
28	4.13223	1	0
29	1.55372	1	0
30	3.07438	1	0
31	1.2562	1	0
32	20.2314	0	0
33	10.2149	1	0
34	5.58678	1	0
35	1.35537	1	0
36	1.38843	1	0
37	4.03306	1	0
38	1.19008	1	0
39	4.19835	1	0
40	2.7438	1	0
41	1.4876	0	1
42	6.67769	1	0
43	8.56198	1	0
44	4	1	1
45	6.80992	1	0
46	16.6942	0	1
47	13.157	0	0
48	1.52066	1	0
49	11.0083	1	0
50	2.77686	1	0
51	4	1	1
52	19.6033	0	0
53	10.314	1	0
54	2.57851	1	0
55	1.32231	1	1
56	12.0331	1	1
57	4	1	0
58	4.19835	1	1
59	5.65289	1	0
60	4.06612	1	0
61	1.42149	1	0
62	1.38843	1	0
63	6.97521	1	1
64	2.77686	1	0
65	2.08264	1	0
66	9.95041	1	0
67	1.22314	1	0
68	5.52066	1	0
69	0.132231	0	1
70	2.87603	1	1
71	7.10744	1	1
72	14.1488	1	0
73	6.90909	1	0
74	3.27273	1	1

## Sheet: SuppFig2
	bio	estimate	estimate.inf	estimate.sup	sign
1	ATIM	-0.0584492	-0.165863	0.0489649	TRUE
2	ICP	-0.0772968	-0.225216	0.0706222	TRUE
3	IIS	0.0560943	-0.148624	0.260813	TRUE
4	IM	0.0372858	0.00268585	0.0718858	FALSE
5	ITM	-0.0445434	-0.166768	0.0776808	TRUE
6	SF	-0.042151	-0.175897	0.0915953	TRUE
7	TI	-0.0452335	-0.161749	0.0712824	TRUE
8	TS	0.00449228	-0.0336779	0.0426625	TRUE
9	TIS	-0.43219	-1.087	0.222623	TRUE

[truncated: 1 more sheets: SuppFig3]
